# Supplementary material for: Reasons and Risk Factors for the Initial Regimen Modification in Chinese Treatment-Naïve Patients with HIV Infection: A Retrospective Cohort Analysis
Source: PLoS One. 2015 Jul 24;10(7):e0133242. doi: 10.1371/journal.pone.0133242 (PMC4514877; doi:10.1371/journal.pone.0133242)
Supplement: S1 File — (XLSX) [file pone.0133242.s001.xlsx]

## Sheet: Sheet1
code of name	WHO stage	initial regimen duration time(month)	age (years)	gender	marital status	infectious route	CD4 cell count	initial regimen	regimen changed	modification reasons
13	1	82	23	female	married	heterosexuality	229	D4T+3TC+EFV	TDF+3TC+EFV	lipodystrophy
14	1	26	28	female	divorced	blood transfusion	41	D4T+3TC+NVP	AZT+3TC+NVP	lipodystrophy
20	1	30	25	male	single	heterosexuality	103	D4T+3TC+EFV	AZT+3TC+EFV	lipodystrophy
24	1	26	26	male	single	blood transfusion	311	D4T+3TC+EFV	AZT+3TC+EFV	peripheral neuropathy
38	1	116	21	male	single	homosexuality	305	AZT+3TC+NVP
39	1	54	27	female	single	heterosexuality	56	D4T+3TC+NVP	TDF+3TC+ELPV	treatment failure
71	1	76	40	male	married	not determined	11	D4T+3TC+EFV	TDF+3TC+EFV	lipodystrophy
102	1	72	24	female	married	heterosexuality	29	D4T+3TC+NVP	TDF+3TC+NVP	lipodystrophy
103	1	3	26	male	single	heterosexuality	9	AZT+3TC+NVP	D4T+3TC+NVP	leucopenia
116	1	90	24	male	single	homosexuality	261	AZT+3TC+EFV
183	1	82	27	male	single	homosexuality	198	AZT+3TC+EFV
209	1	0.5	20	male	single	homosexuality	44	AZT+3TC+NVP	AZT+3TC+EFV	hepatic toxicity
218	1	48	29	female	married	heterosexuality	291	AZT+3TC+EFV	AZT+3TC+LPV	CNS adverse events
230	1	76	33	male	married	homosexuality	292	AZT+3TC+EFV
235	1	56	24	male	single	homosexuality	177	D4T+3TC+EFV	D4T+3TC+LPV	CNS adverse events
255	1	76	21	male	single	homosexuality	221	AZT+3TC+EFV
257	1	74	32	male	married	blood transfusion	325	AZT+3TC+NVP
269	1	69	32	male	single	intravenous drug user	40	D4T+3TC+NVP	TDF+3TC+NVP	lipodystrophy
290	1	74	17	male	single	blood transfusion	114	AZT+3TC+NVP
299	1	73	32	male	married	homosexuality	264	AZT+3TC+EFV
301	1	24	29	male	single	heterosexuality	29	AZT+3TC+NVP	TDF+3TC+LPV	treatment failure
302	1	73	30	male	single	homosexuality	293	AZT+3TC+EFV
316	1	22	38	male	married	homosexuality	129	D4T+3TC+NVP	AZT+3TC+NVP	lipodystrophy
328	1	10	28	male	single	homosexuality	120	AZT+3TC+NVP	AZT+3TC+EFV	hepatic toxicity
353	1	25	34	male	married	heterosexuality	59	D4T+3TC+NVP	AZT+3TC+NVP	lipodystrophy
359	1	32	20	female	married	heterosexuality	327	D4T+3TC+EFV	D4T+3TC+LPV	patients’ wish
361	1	68	37	male	married	intravenous drug user	172	D4T+3TC+NVP
374	1	69	32	male	married	not determined	157	AZT+3TC+EFV
391	1	2	24	male	single	blood transfusion	147	AZT+3TC+NVP	D4T+3TC+NVP	leucopenia
396	1	70	28	male	single	homosexuality	225	AZT+3TC+EFV
407	1	6	28	male	married	heterosexuality	118	D4T+3TC+NVP	AZT+3TC+NVP	lipodystrophy
416	1	65	22	male	single	homosexuality	190	AZT+3TC+NVP
434	1	14	38	male	married	heterosexuality	163	D4T+3TC+NVP	AZT+3TC+NVP	lipodystrophy
446	1	62	32	male	married	heterosexuality	266	AZT+3TC+EFV
453	1	64	24	male	single	homosexuality	267	AZT+3TC+EFV
489	1	62	23	female	single	blood transfusion	288	AZT+3TC+NVP
532	1	60	29	male	single	homosexuality	289	AZT+3TC+EFV
925	1	47	46	male	married	homosexuality	270	AZT+3TC+EFV
1287	1	40	39	male	single	homosexuality	295	AZT+3TC+EFV
1288	1	40	46	male	married	heterosexuality	180	AZT+3TC+EFV
1328	1	38	37	female	married	heterosexuality	269	D4T+3TC+EFV
1375	1	37	36	male	married	homosexuality	307	AZT+3TC+EFV
1384	1	37	50	male	married	heterosexuality	354	AZT+3TC+EFV
1386	1	37	22	male	single	homosexuality	245	AZT+3TC+EFV
1507	1	35	61	female	widowed	not determined	15	D4T+3TC+EFV
2326	1	9	31	male	divorced	homosexuality	196	AZT+3TC+EFV	TDF+3TC+LPV	treatment failure
5	2	110	33	male	married	heterosexuality	206	AZT+3TC+EFV
9	2	79	36	female	married	heterosexuality	357	AZT+3TC+NVP
11	2	27	42	male	married	heterosexuality	55	D4T+3TC+EFV	D4T+TDF+LPV	treatment failure
15	2	106	26	male	single	not determined	118	AZT+3TC+EFV
18	2	42	36	male	single	homosexuality	65	D4T+3TC+EFV	AZT+3TC+EFV	lipodystrophy
34	2	55	27	female	single	not determined	70	D4T+3TC+NVP	AZT+3TC+NVP	lipodystrophy
35	2	103	45	male	divorced	heterosexuality	47	AZT+3TC+EFV
42	2	113	36	male	single	heterosexuality	346	D4T+3TC+NVP
50	2	104	42	male	married	not determined	187	D4T+3TC+NVP
52	2	43	33	female	married	not determined	62	D4T+3TC+EFV	TDF+3TC+EFV	lipodystrophy
54	2	27	36	male	single	homosexuality	73	AZT+3TC+EFV	TDF+3TC+LPV	treatment failure
57	2	52	37	male	married	heterosexuality	212	D4T+3TC+NVP	AZT+TDF+LPV	treatment failure
58	2	20	25	male	single	heterosexuality	5	D4T+3TC+EFV	AZT+3TC+EFV	lipodystrophy
61	2	1	33	male	married	blood transfusion	54	D4T+3TC+NVP	D4T+3TC+EFV	hepatic toxicity
64	2	99	32	male	single	not determined	204	D4T+3TC+NVP
65	2	57	41	female	married	heterosexuality	40	D4T+3TC+NVP	AZT+3TC+NVP	lipodystrophy
66	2	0.5	46	female	married	heterosexuality	121	AZT+3TC+NVP	AZT+3TC+EFV	hepatic toxicity
67	2	99	50	male	married	not determined	29	AZT+3TC+NVP
74	2	6	25	male	single	heterosexuality	14	AZT+3TC+EFV	D4T+3TC+EFV	leucopenia
80	2	3	49	male	single	heterosexuality	10	D4T+3TC+NVP	D4T+3TC+EFV	rash
82	2	2	34	male	divorced	heterosexuality	102	AZT+3TC+NVP	D4T+3TC+NVP	leucopenia
85	2	95	24	female	married	blood transfusion	376	AZT+3TC+NVP
86	2	42	44	male	married	heterosexuality	55	D4T+3TC+NVP	AZT+3TC+NVP	lipodystrophy
87	2	48	52	male	married	blood transfusion	199	D4T+3TC+NVP	AZT+3TC+NVP	lipodystrophy
90	2	48	28	male	single	homosexuality	81	D4T+3TC+NVP	AZT+3TC+NVP	lipodystrophy
93	2	1	26	male	single	homosexuality	204	AZT+3TC+NVP	AZT+3TC+EFV	rash
101	2	86	45	male	single	heterosexuality	123	AZT+3TC+EFV
106	2	92	31	male	single	heterosexuality	108	AZT+3TC+EFV
107	2	91	35	male	single	homosexuality	9	AZT+3TC+NVP
111	2	2	29	male	single	not determined	13	AZT+3TC+NVP	AZT+3TC+EFV	hepatic toxicity
112	2	91	31	male	single	homosexuality	65	AZT+3TC+NVP
119	2	48	26	male	single	homosexuality	11	D4T+3TC+NVP	AZT+3TC+NVP	lipodystrophy
122	2	45	28	female	married	heterosexuality	54	D4T+3TC+NVP	AZT+3TC+NVP	lipodystrophy
124	2	86	31	male	single	homosexuality	16	AZT+3TC+NVP
126	2	86	34	female	married	intravenous drug user	108	AZT+3TC+NVP
128	2	0.5	44	male	single	homosexuality	90	D4T+3TC+EFV	AZT+3TC+EFV	lipodystrophy
131	2	86	30	male	single	heterosexuality	192	AZT+3TC+EFV
135	2	25	41	male	single	blood transfusion	77	AZT+3TC+EFV	D4T+3TC+EFV	leucopenia
137	2	17	38	male	married	not determined	113	AZT+3TC+EFV	TDF+3TC+EFV	HBV coinfection
140	2	86	30	male	single	heterosexuality	85	AZT+3TC+EFV
143	2	86	35	female	married	heterosexuality	6	D4T+3TC+EFV
144	2	86	23	male	single	homosexuality	72	AZT+3TC+EFV
145	2	86	43	male	single	heterosexuality	10	D4T+3TC+NVP
147	2	0.5	22	male	single	homosexuality	75	AZT+3TC+EFV	3TC+EFV+IDV	leucopenia
151	2	86	34	male	married	not determined	17	AZT+3TC+EFV
152	2	86	28	male	single	heterosexuality	40	AZT+3TC+EFV
154	2	86	22	male	married	heterosexuality	77	D4T+3TC+EFV
155	2	85	27	male	single	homosexuality	318	AZT+3TC+EFV
156	2	0.5	62	male	married	not determined	285	AZT+3TC+NVP	AZT+3TC+EFV	hepatic toxicity
158	2	85	23	male	single	homosexuality	60	AZT+3TC+NVP
160	2	85	42	male	married	heterosexuality	176	AZT+3TC+NVP
161	2	85	24	female	married	heterosexuality	202	AZT+3TC+EFV
162	2	84	39	male	married	heterosexuality	48	AZT+3TC+EFV
165	2	0.5	27	male	single	heterosexuality	43	AZT+3TC+EFV	AZT+3TC+LPV	CNS adverse events
166	2	84	49	male	married	not determined	90	AZT+3TC+EFV
167	2	84	24	female	single	heterosexuality	5	AZT+3TC+EFV
169	2	66	43	female	married	heterosexuality	18	D4T+3TC+NVP	TDF+3TC+NVP	lipodystrophy
172	2	82	24	male	single	homosexuality	170	AZT+3TC+EFV
175	2	83	52	male	married	not determined	42	AZT+3TC+EFV
177	2	82	26	male	single	homosexuality	211	AZT+3TC+EFV
179	2	84	39	male	married	heterosexuality	6	AZT+3TC+EFV
182	2	82	32	male	married	heterosexuality	123	AZT+3TC+EFV
186	2	12.0333	31	male	married	plasma blood donation	13	AZT+3TC+EFV	TDF+3TC+LPV	treatment failure
189	2	80	23	male	single	heterosexuality	297	AZT+3TC+EFV
191	2	81	32	male	single	homosexuality	21	AZT+3TC+EFV
192	2	70	28	female	married	not determined	8	AZT+3TC+EFV	AZT+3TC+LPV	patients’ wish
197	2	80	27	male	single	homosexuality	89	AZT+3TC+EFV
198	2	80	49	male	married	heterosexuality	11	AZT+3TC+EFV
203	2	79	35	male	married	homosexuality	225	AZT+3TC+EFV
204	2	1	37	male	single	intravenous drug user	133	AZT+3TC+NVP	AZT+3TC+IDV	rash
205	2	79	37	female	married	not determined	275	AZT+3TC+EFV
206	2	79	25	male	married	heterosexuality	210	AZT+3TC+NVP
210	2	0.5	28	female	married	heterosexuality	40	AZT+3TC+EFV	AZT+3TC+IDV	rash
212	2	78	31	female	single	heterosexuality	192	AZT+3TC+EFV
214	2	79	23	female	married	heterosexuality	299	AZT+3TC+EFV
215	2	79	26	female	married	blood transfusion	387	AZT+3TC+NVP
217	2	61	38	female	single	heterosexuality	22	D4T+3TC+NVP	TDF+3TC+NVP	lipodystrophy
220	2	78	32	male	single	homosexuality	210	AZT+3TC+EFV
221	2	78	24	male	single	homosexuality	136	AZT+3TC+EFV
224	2	1	33	male	divorced	heterosexuality	100	AZT+3TC+EFV	D4T+3TC+EFV	leucopenia
225	2	58	35	male	married	heterosexuality	247	D4T+3TC+EFV	TDF+3TC+EFV	lipodystrophy
228	2	68	40	female	married	not determined	65	AZT+3TC+LPV	TDF+3TC+LPV	anemia
229	2	44	71	male	married	heterosexuality	121	D4T+3TC+EFV	TDF+3TC+EFV	lipodystrophy
231	2	78	32	male	single	blood transfusion	92	AZT+3TC+EFV
233	2	78	39	male	married	heterosexuality	22	AZT+3TC+LPV
236	2	77	21	male	single	homosexuality	124	AZT+3TC+EFV
240	2	77	29	female	married	heterosexuality	540	AZT+3TC+NVP
242	2	3	31	male	single	heterosexuality	2	AZT+3TC+EFV	D4T+3TC+EFV	leucopenia
244	2	76	26	male	single	homosexuality	107	AZT+3TC+EFV
245	2	3	32	male	single	heterosexuality	176	D4T+3TC+NVP	DAT+3TC+IDV	rash
246	2	20	39	male	divorced	homosexuality	146	AZT+3TC+NVP	TDF+3TC+LPV	treatment failure
249	2	77	23	female	married	heterosexuality	8	AZT+3TC+EFV
250	2	76	52	male	married	not determined	214	AZT+3TC+EFV
254	2	76	29	male	single	homosexuality	94	AZT+3TC+EFV
256	2	76	28	male	single	homosexuality	312	AZT+3TC+EFV
258	2	76	24	female	married	not determined	170	D4T+3TC+NVP
260	2	71	32	male	married	homosexuality	309	AZT+3TC+NVP
263	2	1	51	male	married	heterosexuality	9	AZT+3TC+NVP	D4T+3TC+NVP	leucopenia
265	2	75	23	male	single	homosexuality	165	AZT+3TC+EFV
271	2	75	29	male	single	homosexuality	9	AZT+3TC+EFV
273	2	1	29	male	single	homosexuality	11	AZT+3TC+NVP	AZT+3TC+EFV	hepatic toxicity
274	2	33	41	female	married	blood transfusion	129	D4T+3TC+EFV	AZT+3TC+EFV	lipodystrophy
275	2	74	47	male	married	not determined	42	AZT+3TC+EFV
279	2	74	26	male	single	intravenous drug user	56	AZT+3TC+EFV
280	2	74	28	female	married	heterosexuality	509	AZT+3TC+NVP
283	2	74	44	male	married	heterosexuality	6	AZT+3TC+EFV
284	2	18	55	female	widowed	heterosexuality	150	D4T+3TC+EFV	AZT+3TC+EFV	lipodystrophy
291	2	62	24	female	single	heterosexuality	76	AZT+3TC+EFV	AZT+3TC+LPV	patients’ wish
293	2	12.0333	39	female	married	homosexuality	112	AZT+3TC+EFV	AZT+3TC+IDV	CNS adverse events
296	2	9	40	male	married	heterosexuality	331	AZT+3TC+NVP	AZT+3TC+EFV	hepatic toxicity
297	2	73	43	male	married	not determined	13	AZT+3TC+EFV
298	2	25	53	male	married	not determined	77	D4T+3TC+EFV	AZT+3TC+EFV	lipodystrophy
304	2	26	35	male	single	heterosexuality	292	AZT+3TC+EFV	TDF+3TC+LPV	HBV coinfection
308	2	18	54	male	married	heterosexuality	54	D4T+3TC+EFV	AZT+3TC+EFV	peripheral neuropathy
311	2	72	23	male	single	homosexuality	21	AZT+3TC+EFV
314	2	72	53	male	married	homosexuality	28	AZT+3TC+NVP
315	2	72	51	male	married	blood transfusion	97	AZT+3TC+EFV
317	2	6	30	male	single	homosexuality	162	D4T+3TC+NVP	AZT+3TC+NVP	peripheral neuropathy
320	2	71	30	male	single	heterosexuality	298	AZT+3TC+EFV
327	2	3	42	male	married	homosexuality	193	AZT+3TC+NVP	D4T+3TC+NVP	leucopenia
329	2	2	50	male	married	heterosexuality	24	AZT+3TC+NVP	D4T+3TC+NVP	leucopenia
330	2	70	24	female	married	heterosexuality	198	AZT+3TC+NVP
331	2	70	34	female	married	heterosexuality	102	D4T+3TC+EFV
335	2	70	27	male	single	heterosexuality	239	AZT+3TC+NVP
337	2	25	26	male	single	homosexuality	36	D4T+3TC+NVP	AZT+3TC+NVP	lipodystrophy
340	2	70	45	male	married	heterosexuality	267	AZT+3TC+EFV
344	2	0.5	26	female	married	heterosexuality	350	AZT+3TC+NVP	AZT+3TC+EFV	rash
347	2	0.5	42	male	married	heterosexuality	146	AZT+3TC+NVP	AZT+3TC+EFV	rash
348	2	69	23	male	single	homosexuality	167	AZT+3TC+NVP
350	2	22	47	male	married	heterosexuality	6	D4T+3TC+NVP	AZT+3TC+NVP	lipodystrophy
351	2	32	46	male	married	heterosexuality	78	AZT+3TC+EFV	TDF+3TC+EFV	HBV coinfection
352	2	69	26	male	single	homosexuality	195	AZT+3TC+NVP
355	2	16	33	female	married	heterosexuality	44	D4T+3TC+NVP	AZT+3TC+NVP	lipodystrophy
357	2	19	49	male	single	homosexuality	21	D4T+3TC+NVP	AZT+3TC+NVP	lipodystrophy
366	2	68	37	male	single	intravenous drug user	258	D4T+3TC+NVP
368	2	68	25	male	single	heterosexuality	38	AZT+3TC+EFV
370	2	1	31	male	single	homosexuality	169	D4T+3TC+NVP	D4T+3TC+EFV	rash
371	2	68	31	male	married	homosexuality	251	AZT+3TC+NVP
372	2	6	47	male	married	heterosexuality	101	D4T+3TC+NVP	AZT+3TC+NVP	lipodystrophy
375	2	68	39	male	single	homosexuality	171	AZT+3TC+EFV
376	2	14	32	male	married	not determined	13	TDF+3TC+EFV	TDF+3TC+LPV	treatment failure
377	2	24	66	male	married	not determined	209	D4T+3TC+EFV	AZT+3TC+EFV	lipodystrophy
381	2	68	54	male	divorced	intravenous drug user	191	AZT+3TC+EFV
382	2	65	26	male	single	homosexuality	244	AZT+3TC+EFV
383	2	67	26	male	single	heterosexuality	234	AZT+3TC+EFV
384	2	6	63	male	married	not determined	202	D4T+3TC+EFV	AZT+3TC+EFV	peripheral neuropathy
385	2	63	45	male	single	intravenous drug user	136	D4T+3TC+EFV	TDF+3TC+EFV	lipodystrophy
386	2	6	26	male	single	homosexuality	17	D4T+3TC+NVP	AZT+3TC+NVP	lipodystrophy
387	2	67	28	male	single	not determined	250	AZT+3TC+NVP
388	2	67	29	male	married	heterosexuality	178	D4T+3TC+NVP
389	2	22	27	male	single	homosexuality	225	D4T+3TC+NVP	AZT+3TC+NVP	lipodystrophy
390	2	2	31	male	single	homosexuality	232	D4T+3TC+NVP	D4T+3TC+EFV	hepatic toxicity
394	2	36	29	female	married	not determined	124	D4T+3TC+NVP	AZT+3TC+NVP	lipodystrophy
398	2	66	28	male	single	homosexuality	84	AZT+3TC+NVP
399	2	2	55	female	married	heterosexuality	192	D4T+3TC+NVP	D4T+3TC+EFV	rash
402	2	66	34	male	single	homosexuality	152	D4T+3TC+NVP
403	2	2	43	male	married	homosexuality	3	AZT+3TC+NVP	D4T+3TC+NVP	leucopenia
405	2	6	40	male	married	heterosexuality	209	AZT+3TC+EFV	AZT+3TC+LPV	CNS adverse events
408	2	66	34	male	single	homosexuality	227	AZT+3TC+EFV
410	2	18	33	female	divorced	heterosexuality	177	AZT+3TC+EFV	AZT+3TC+LPV	patients’ wish
412	2	6	35	male	divorced	homosexuality	260	D4T+3TC+NVP	AZT+3TC+NVP	lipodystrophy
413	2	66	30	male	single	homosexuality	122	AZT+3TC+NVP
415	2	22	32	male	married	homosexuality	87	D4T+3TC+NVP	AZT+3TC+NVP	lipodystrophy
417	2	15	32	male	married	not determined	9	D4T+3TC+NVP	AZT+3TC+EFV	peripheral neuropathy
419	2	67	36	male	single	homosexuality	323	AZT+3TC+EFV
420	2	66	30	male	single	homosexuality	54	D4T+3TC+EFV
423	2	43	43	female	widowed	heterosexuality	85	D4T+3TC+NVP	TDF+3TC+NVP	lipodystrophy
424	2	65	33	male	single	heterosexuality	146	AZT+3TC+NVP
425	2	65	53	male	married	heterosexuality	103	AZT+3TC+EFV
428	2	62	46	male	married	heterosexuality	3	D4T+3TC+LPV	TDF+3TC+LPV	lipodystrophy
430	2	65	34	male	single	homosexuality	99	D4T+3TC+NVP
431	2	23	22	female	married	not determined	326	AZT+3TC+EFV	AZT+3TC+LPV	patients’ wish
432	2	6	26	female	single	heterosexuality	160	D4T+3TC+NVP	AZT+3TC+EFV	lipodystrophy
433	2	22	39	male	married	homosexuality	168	D4T+3TC+NVP	TDF+3TC+LPV	treatment failure
439	2	65	34	male	single	heterosexuality	94	AZT+3TC+EFV
440	2	65	31	female	single	heterosexuality	205	AZT+3TC+NVP
442	2	22	39	male	single	homosexuality	53	D4T+3TC+NVP	AZT+3TC+NVP	lipodystrophy
443	2	6	41	male	married	heterosexuality	115	D4T+3TC+NVP	AZT+3TC+NVP	peripheral neuropathy
449	2	36	31	male	single	homosexuality	305	D4T+3TC+EFV	TDF+3TC+EFV	lipodystrophy
450	2	22	56	male	married	heterosexuality	244	AZT+3TC+EFV	3TC+EFV+RAL	patients’ wish
454	2	49	28	male	married	heterosexuality	8	D4T+3TC+EFV	TDF+3TC+EFV	lipodystrophy
455	2	64	26	male	single	homosexuality	213	AZT+3TC+EFV
456	2	0.5	42	male	single	homosexuality	307	D4T+3TC+NVP	AZT+3TC+NVP	peripheral neuropathy
458	2	6	46	male	divorced	heterosexuality	6	D4T+3TC+NVP	AZT+3TC+NVP	peripheral neuropathy
459	2	6	20	male	single	heterosexuality	238	D4T+3TC+NVP	AZT+3TC+NVP	lipodystrophy
460	2	0.5	25	male	single	homosexuality	21	AZT+3TC+NVP	AZT+3TC+EFV	rash
461	2	3	31	male	single	homosexuality	226	AZT+3TC+NVP	AZT+3TC+EFV	hepatic toxicity
462	2	22	44	male	married	not determined	90	D4T+3TC+NVP	AZT+3TC+NVP	lipodystrophy
466	2	34	43	male	married	not determined	7	D4T+3TC+NVP	TDF+3TC+NVP	lipodystrophy
467	2	64	36	male	divorced	homosexuality	44	AZT+3TC+EFV
470	2	3	35	male	married	heterosexuality	57	D4T+3TC+EFV	D4T+3TC+EFV	leucopenia
473	2	2	36	female	married	heterosexuality	2	D4T+3TC+NVP	D4T+3TC+EFV	rash
476	2	12.0333	22	male	single	homosexuality	36	D4T+3TC+NVP	TDF+3TC+LPV	treatment failure
478	2	62	27	male	married	homosexuality	39	AZT+3TC+NVP
479	2	63	39	male	married	heterosexuality	46	AZT+3TC+NVP
480	2	61	26	male	single	heterosexuality	455	AZT+3TC+EFV
487	2	62	51	male	divorced	homosexuality	52	D4T+3TC+NVP
488	2	15	33	male	single	heterosexuality	274	D4T+3TC+NVP	AZT+3TC+EFV	lipodystrophy
490	2	62	26	male	single	homosexuality	183	AZT+3TC+EFV
491	2	50	27	male	single	homosexuality	123	AZT+3TC+EFV	TDF+3TC+EFV	lipodystrophy
494	2	62	23	male	single	homosexuality	27	AZT+3TC+EFV
502	2	61	36	male	married	homosexuality	68	AZT+3TC+NVP
505	2	62	25	male	single	homosexuality	27	D4T+3TC+NVP
513	2	16	27	male	married	heterosexuality	47	D4T+3TC+NVP	AZT+3TC+NVP	lipodystrophy
514	2	62	41	male	married	heterosexuality	122	AZT+3TC+NVP
515	2	6	40	male	divorced	homosexuality	259	D4T+3TC+NVP	AZT+3TC+NVP	peripheral neuropathy
516	2	6	35	male	married	homosexuality	160	D4T+3TC+NVP	AZT+3TC+NVP	peripheral neuropathy
517	2	0.5	24	male	single	homosexuality	212	D4T+3TC+NVP	D4T+3TC+EFV	rash
524	2	60	29	male	married	heterosexuality	142	AZT+3TC+EFV
526	2	6	45	male	divorced	homosexuality	33	D4T+3TC+NVP	AZT+3TC+NVP	peripheral neuropathy
527	2	2	27	male	single	homosexuality	253	AZT+3TC+NVP	AZT+3TC+EFV	hepatic toxicity
528	2	45	32	female	married	heterosexuality	250	AZT+3TC+EFV	AZT+3TC+LPV	patients’ wish
531	2	60	25	male	single	homosexuality	33	AZT+3TC+EFV
533	2	60	33	male	single	heterosexuality	39	AZT+3TC+EFV
534	2	60	25	male	married	heterosexuality	260	AZT+3TC+NVP
800	2	57	26	male	single	homosexuality	160	AZT+3TC+NVP	TDF+3TC+EFV	patients’ wish
1218	2	40	38	male	single	homosexuality	288	AZT+3TC+EFV
1258	2	40	38	male	single	homosexuality	292	AZT+3TC+NVP
1343	2	38	31	male	single	homosexuality	299	AZT+3TC+EFV
1346	2	38	34	male	single	homosexuality	284	AZT+3TC+EFV
1401	2	37	37	male	single	homosexuality	197	AZT+3TC+NVP
1445	2	36	44	male	married	homosexuality	312	AZT+3TC+EFV
1448	2	36	33	male	single	homosexuality	293	AZT+3TC+EFV
1481	2	36	45	male	divorced	heterosexuality	284	TDF+3TC+EFV
1486	2	35	30	male	married	homosexuality	340	AZT+3TC+EFV
1487	2	35	32	male	single	homosexuality	165	AZT+3TC+EFV
1681	2	31	48	male	single	homosexuality	420	TDF+3TC+LPV
1697	2	0.5	28	female	married	not determined	829	AZT+3TC+LPV/r	TDF+3TC+LPV	anemia
1751	2	30	23	male	single	homosexuality	274	AZT+3TC+EFV
1756	2	30	19	male	single	homosexuality	334	AZT+3TC+EFV
2293	2	21	40	male	married	heterosexuality	823	TDF+3TC+EFV
2748	2	17	30	male	single	homosexuality	72	TDF+3TC+EFV
2865	2	16	32	male	single	homosexuality	528	TDF+3TC+EFV
3016	2	14	37	male	single	homosexuality	509	TDF+3TC+EFV
3328	2	12	25	male	single	homosexuality	659	TDF+3TC+EFV
3359	2	12.0333	31	male	single	intravenous drug user	121	TDF+3TC+NVP
1	3	60	40	male	married	heterosexuality	167	D4T+3TC+NVP	TDF+3TC+LPV	treatment failure
2	3	27	51	male	married	blood transfusion	44	D4T+3TC+EFV	D4T+3TC+ATV	CNS adverse events
3	3	110	40	male	married	heterosexuality	299	AZT+3TC+EFV
4	3	0.5	55	female	married	blood transfusion	77	AZT+3TC+NVP	AZT+3TC+EFV	rash
6	3	31	50	male	married	blood transfusion	14	D4T+3TC+EFV	AZT+3TC+EFV	peripheral neuropathy
7	3	43	31	female	married	heterosexuality	98	D4T+3TC+EFV	TDF+3TC+EFV	lipodystrophy
8	3	109	36	male	single	heterosexuality	79	AZT+3TC+NVP
10	3	24	33	male	single	homosexuality	24	D4T+3TC+EFV	AZT+3TC+EFV	lipodystrophy
12	3	80	33	male	single	heterosexuality	33	D4T+3TC+EFV	TDF+3TC+EFV	lipodystrophy
16	3	107	53	male	married	not determined	87	AZT+3TC+NVP
17	3	2	48	male	married	heterosexuality	17	D4T+3TC+EFV	DDI+3TC+EFV	peripheral neuropathy
19	3	75	49	male	married	not determined	121	D4T+3TC+NVP	TDF+3TC+NVP	lipodystrophy
21	3	31	46	male	married	not determined	61	D4T+3TC+NVP	TDF+3TC+LPV	treatment failure
22	3	104	47	male	married	not determined	163	AZT+3TC+EFV
23	3	6	49	male	divorced	heterosexuality	238	D4T+3TC+NVP	AZT+3TC+NVP	peripheral neuropathy
25	3	105	35	male	married	heterosexuality	154	AZT+3TC+EFV
26	3	116	53	male	divorced	heterosexuality	113	AZT+3TC+NVP
27	3	0.5	38	male	widowed	not determined	137	AZT+3TC+NVP	AZT+3TC+EFV	rash
28	3	72	44	female	married	heterosexuality	358	AZT+3TC+EFV	TDF+3TC+EFV	lipodystrophy
29	3	3	41	male	divorced	heterosexuality	137	AZT+3TC+EFV	D4T+3TC+EFV	leucopenia
30	3	104	33	male	married	blood transfusion	102	AZT+3TC+EFV
31	3	54	51	female	married	blood transfusion	248	D4T+3TC+EFV	TDF+3TC+EFV	lipodystrophy
32	3	32	25	female	married	heterosexuality	142	D4T+3TC+NVP	AZT+3TC+NVP	lipodystrophy
33	3	25	29	male	single	heterosexuality	89	D4T+3TC+EFV	TDF+3TC+EFV	lipodystrophy
36	3	2	37	male	married	heterosexuality	5	AZT+3TC+NVP	D4T+3TC+NVP	leucopenia
37	3	1	53	male	married	heterosexuality	214	D4T+3TC+NVP	D4T+3TC+EFV	rash
40	3	114	42	male	divorced	heterosexuality	140	AZT+3TC+NVP
41	3	45	46	female	divorced	heterosexuality	160	D4T+3TC+NVP	AZT+3TC+NVP	lipodystrophy
43	3	83	57	male	married	blood transfusion	220	D4T+3TC+EFV	TDF+3TC+EFV	lipodystrophy
44	3	103	47	male	married	not determined	90	AZT+3TC+NVP
45	3	36	49	male	divorced	homosexuality	301	D4T+3TC+NVP	AZT+3TC+NVP	peripheral neuropathy
46	3	115	43	male	married	not determined	257	AZT+3TC+NVP
47	3	29	42	male	married	heterosexuality	9	D4T+3TC+NVP	TDF+3TC+LPV	treatment failure
48	3	20	58	male	married	heterosexuality	332	D4T+3TC+NVP	AZT+3TC+NVP	lipodystrophy
49	3	116	29	male	single	heterosexuality	274	AZT+3TC+NVP
51	3	30	52	female	divorced	heterosexuality	210	D4T+3TC+NVP	AZT+3TC+NVP	lipodystrophy
53	3	77	68	male	married	heterosexuality	158	D4T+3TC+EFV	TDF+3TC+EFV	lipodystrophy
55	3	9	52	male	married	heterosexuality	50	D4T+3TC+EFV	DDI+3TC+NVP	peripheral neuropathy
56	3	54	50	male	widowed	heterosexuality	22	D4T+3TC+NVP	AZT+3TC+NVP	lipodystrophy
59	3	35	50	male	married	not determined	395	D4T+3TC+EFV	AZT+3TC+EFV	lipodystrophy
60	3	79	24	male	single	homosexuality	165	AZT+3TC+EFV
62	3	26	31	male	single	homosexuality	146	AZT+3TC+NVP	AZT+3TC+EFV	hepatic toxicity
63	3	0.5	35	male	married	heterosexuality	34	D4T+3TC+NVP	D4T+3TC+EFV	rash
68	3	47	42	male	married	heterosexuality	151	D4T+3TC+EFV	AZT+TDF_LPV	treatment failure
69	3	100	37	male	single	not determined	29	AZT+3TC+EFV
70	3	90	53	female	married	heterosexuality	153	AZT+3TC+EFV
72	3	19	49	male	married	intravenous drug user	222	AZT+3TC+EFV	D4T+3TC+EFV	leucopenia
73	3	21	42	male	married	not determined	7	D4T+3TC+EFV	AZT+3TC+EFV	lipodystrophy
75	3	13	40	male	divorced	heterosexuality	16	D4T+3TC+NVP	AZT+3TC+NVP	peripheral neuropathy
76	3	0.5	53	male	married	not determined	23	AZT+3TC+NVP	AZT+3TC+EFV	hepatic toxicity
77	3	21	48	female	divorced	heterosexuality	5	D4T+3TC+EFV	AZT+3TC+EFV	lipodystrophy
78	3	98	44	male	married	not determined	166	AZT+3TC+EFV
79	3	29	53	male	married	heterosexuality	36	D4T+3TC+NVP	AZT+3TC+NVP	lipodystrophy
81	3	97	42	female	widowed	heterosexuality	92	AZT+3TC+NVP
83	3	90	31	male	married	heterosexuality	197	D4T+3TC+NVP	TDF+3TC+EFV	lipodystrophy
84	3	10	35	male	married	blood transfusion	19	AZT+3TC+NVP	AZT+3TC+EFV	hepatic toxicity
88	3	57	37	female	married	blood transfusion	28	D4T+3TC+EFV	TDF+3TC+LPV	treatment failure
89	3	34	50	male	married	heterosexuality	11	D4T+3TC+EFV	AZT+3TC+EFV	lipodystrophy
92	3	94	44	male	single	heterosexuality	21	AZT+3TC+EFV
94	3	74	42	male	single	heterosexuality	204	D4T+3TC+EFV	TDF+3TC+EFV	lipodystrophy
95	3	59	38	male	single	heterosexuality	6	D4T+3TC+NVP	TDF+3TC+NVP	lipodystrophy
96	3	13	29	male	married	heterosexuality	134	D4T+3TC+EFV	AZT+3TC+EFV	lipodystrophy
97	3	1	46	male	married	not determined	8	AZT+3TC+NVP	D4T+3TC+NVP	leucopenia
98	3	92	40	female	divorced	intravenous drug user	163	AZT+3TC+EFV
99	3	6	49	female	married	blood transfusion	212	D4T+3TC+EFV	AZT+3TC+EFV	peripheral neuropathy
100	3	2	74	male	married	heterosexuality	376	AZT+3TC+EFV	D4T+3TC+EFV	leucopenia
104	3	92	32	female	married	heterosexuality	134	AZT+3TC+EFV
105	3	51	72	male	married	heterosexuality	106	D4T+3TC+NVP	AZT+3TC+LPV	treatment failure
108	3	2	46	male	married	not determined	8	AZT+3TC+NVP	D4T+3TC+NVP	leucopenia
109	3	1	51	female	married	heterosexuality	157	AZT+3TC+NVP	AZT+3TC+EFV	rash
113	3	16	56	male	single	not determined	614	AZT+3TC+EFV	AZT+3TC+LPV	hepatic toxicity
114	3	43	27	female	single	heterosexuality	344	D4T+3TC+NVP	AZT+3TC+NVP	lipodystrophy
115	3	91	44	male	married	heterosexuality	163	AZT+3TC+EFV
117	3	90	50	male	divorced	heterosexuality	54	AZT+3TC+EFV
118	3	1	45	male	married	heterosexuality	161	AZT+3TC+NVP	AZT+3TC+EFV	hepatic toxicity
120	3	90	50	female	married	heterosexuality	59	D4T+3TC+EFV
121	3	90	40	male	single	not determined	139	AZT+3TC+NVP
123	3	86	50	female	married	heterosexuality	151	AZT+3TC+EFV
125	3	31	42	female	married	not determined	20	D4T+3TC+NVP	AZT+3TC+NVP	lipodystrophy
127	3	18	49	female	divorced	heterosexuality	297	D4T+3TC+EFV	AZT+3TC+EFV	lipodystrophy
130	3	86	53	male	single	heterosexuality	12	AZT+3TC+NVP
132	3	30	41	male	married	heterosexuality	18	D4T+3TC+EFV	AZT+3TC+EFV	lipodystrophy
133	3	83	58	male	married	heterosexuality	184	AZT+3TC+EFV
134	3	56	46	male	married	heterosexuality	67	D4T+3TC+EFV	TDF+3TC+EFV	lipodystrophy
136	3	86	47	male	married	blood transfusion	253	AZT+3TC+EFV
138	3	1	40	male	single	heterosexuality	26	AZT+3TC+EFV	3TC+EFV+LPV	leucopenia
139	3	1	48	female	married	heterosexuality	134	AZT+3TC+EFV	D4T+3TC+EFV	leucopenia
141	3	86	37	male	married	heterosexuality	61	D4T+3TC+NVP
142	3	23	35	male	widowed	heterosexuality	208	D4T+3TC+NVP	AZT+3TC+NVP	peripheral neuropathy
146	3	54	42	male	married	heterosexuality	1	D4T+3TC+EFV	AZT+3TC+EFV	lipodystrophy
148	3	85	46	male	married	not determined	235	AZT+3TC+EFV
149	3	1	49	male	single	heterosexuality	265	AZT+3TC+NVP	AZT+3TC+EFV	rash
150	3	29	44	male	divorced	not determined	31	AZT+3TC+NVP	TDF+3TC+LPV	treatment failure
153	3	85	32	female	married	heterosexuality	51	D4T+3TC+EFV
157	3	85	44	female	married	heterosexuality	31	AZT+3TC+NVP
159	3	10	42	male	divorced	homosexuality	14	D4T+3TC+EFV	AZT+3TC+EFV	peripheral neuropathy
163	3	83	35	male	married	heterosexuality	238	AZT+3TC+NVP
164	3	17	47	male	divorced	homosexuality	319	D4T+3TC+EFV	AZT+3TC+EFV	lipodystrophy
168	3	27	60	male	married	heterosexuality	62	D4T+3TC+NVP	AZT+3TC+EFV	lipodystrophy
170	3	63	56	female	married	blood transfusion	669	D4T+3TC+EFV	TDF+3TC+EFV	lipodystrophy
171	3	90	45	male	married	intravenous drug user	222	AZT+3TC+EFV
173	3	83	50	male	married	not determined	29	AZT+3TC+NVP
174	3	25	55	male	married	not determined	219	D4T+3TC+EFV	3TC+EFV+LPV	treatment failure
176	3	82	56	female	married	heterosexuality	173	AZT+3TC+EFV
178	3	2	60	female	married	heterosexuality	154	AZT+3TC+NVP	AZT+3TC+EFV	rash
180	3	4	50	male	single	heterosexuality	4	AZT+3TC+NVP	AZT+3TC+EFV	hepatic toxicity
181	3	82	58	male	married	heterosexuality	186	AZT+3TC+EFV
184	3	82	58	male	married	heterosexuality	198	AZT+3TC+EFV
185	3	82	49	male	married	heterosexuality	183	AZT+3TC+EFV
187	3	83	63	male	married	not determined	221	AZT+3TC+EFV
188	3	71	58	female	married	heterosexuality	89	AZT+3TC+EFV
190	3	80	40	male	single	heterosexuality	198	AZT+3TC+EFV
193	3	16	60	male	married	blood transfusion	5	AZT+3TC+EFV	D4T+3TC+EFV	leucopenia
194	3	0.5	53	male	married	heterosexuality	216	AZT+3TC+EFV	AZT+3TC+IDV	rash
195	3	101	47	male	married	heterosexuality	45	AZT+3TC+EFV
196	3	79	54	female	married	heterosexuality	304	AZT+3TC+EFV
199	3	63	47	male	married	heterosexuality	23	D4T+3TC+EFV	TDF+3TC+EFV	lipodystrophy
200	3	2	51	male	married	heterosexuality	40	AZT+3TC+EFV	3TC+EFV+IDV	leucopenia
201	3	3	58	male	married	heterosexuality	15	AZT+3TC+EFV	D4T+3TC+EFV	leucopenia
202	3	79	53	male	married	homosexuality	143	AZT+3TC+EFV
207	3	32	54	male	married	heterosexuality	60	D4T+3TC+NVP	AZT+3TC+NVP	lipodystrophy
208	3	80	45	male	married	heterosexuality	54	AZT+3TC+NVP
211	3	75	59	male	married	homosexuality	51	AZT+3TC+EFV	TDF+3TC+EFV	lipodystrophy
213	3	67	33	male	married	heterosexuality	42	AZT+3TC+EFV
216	3	78	43	male	divorced	heterosexuality	26	AZT+3TC+EFV
219	3	2	48	male	married	not determined	28	AZT+3TC+EFV	D4T+3TC+EFV	leucopenia
222	3	78	48	male	married	not determined	9	AZT+3TC+EFV
223	3	0.5	47	male	married	not determined	16	AZT+3TC+EFV	3TC+EFV+LPV	leucopenia
226	3	78	38	male	divorced	homosexuality	134	AZT+3TC+EFV
227	3	78	44	male	single	homosexuality	121	AZT+3TC+EFV
232	3	75	22	female	married	homosexuality	332	AZT+3TC+EFV
234	3	23	48	male	married	heterosexuality	35	D4T+3TC+EFV	AZT+3TC+EFV	lipodystrophy
237	3	25	39	male	married	heterosexuality	165	D4T+3TC+EFV	AZT+3TC+EFV	lipodystrophy
238	3	77	47	male	married	heterosexuality	1	D4T+3TC+EFV
239	3	77	66	female	married	not determined	337	AZT+3TC+EFV
241	3	1	80	male	married	blood transfusion	63	D4T+3TC+NVP	D4T+3TC+EFV	hepatic toxicity
243	3	0.5	60	male	married	not determined	19	AZT+3TC+NVP	D4T+3TC+NVP	leucopenia
247	3	56	33	male	single	heterosexuality	154	D4T+3TC+EFV	TDF+3TC+EFV	lipodystrophy
248	3	72	55	male	divorced	heterosexuality	117	AZT+3TC+EFV
251	3	59	49	male	single	heterosexuality	132	AZT+3TC+NVP	AZT+3TC+EFV	hepatic toxicity
252	3	43	42	female	married	heterosexuality	21	AZT+3TC+EFV	AZT+3TC+LPV	CNS adverse events
253	3	53	22	male	single	homosexuality	338	D4T+3TC+EFV	TDF+3TC+EFV	lipodystrophy
259	3	2	41	male	married	heterosexuality	5	D4T+3TC+EFV	AZT+3TC+EFV	peripheral neuropathy
261	3	76	46	male	married	homosexuality	6	AZT+3TC+NVP
262	3	77	36	male	married	homosexuality	54	AZT+3TC+EFV
264	3	68	41	male	single	heterosexuality	151	AZT+3TC+EFV
266	3	75	41	male	married	heterosexuality	332	AZT+3TC+EFV
267	3	18	55	male	married	heterosexuality	145	AZT+3TC+NVP	D4T+3TC+NVP	leucopenia
268	3	1	30	female	single	intravenous drug user	357	AZT+3TC+NVP	D4T+3TC+NVP	leucopenia
270	3	0.5	42	male	divorced	blood transfusion	110	AZT+3TC+EFV	3TC+3TC+LPV	leucopenia
272	3	16	66	male	live together	not determined	11	D4T+3TC+EFV	AZT+3TC+EFV	lipodystrophy
276	3	36	24	male	single	homosexuality	249	AZT+3TC+EFV	AZT+3TC+LPV	CNS adverse events
277	3	74	68	male	married	heterosexuality	77	D4T+3TC+NVP
278	3	73	46	male	married	homosexuality	34	AZT+3TC+EFV
281	3	74	53	male	married	homosexuality	26	TDF+3TC+EFV
282	3	74	70	male	married	not determined	150	D4T+3TC+EFV
285	3	2	37	male	single	not determined	8	AZT+3TC+EFV	D4T+3TC+EFV	leucopenia
286	3	74	64	male	widowed	heterosexuality	409	D4T+3TC+EFV
287	3	18	59	male	married	not determined	72	D4T+3TC+EFV	AZT+3TC+EFV	lipodystrophy
289	3	3	49	female	married	heterosexuality	239	AZT+3TC+EFV	D4T+3TC+EFV	leucopenia
292	3	81	32	female	single	intravenous drug user	197	AZT+3TC+EFV
294	3	73	27	male	single	homosexuality	250	AZT+3TC+EFV
295	3	2	65	male	divorced	not determined	274	AZT+3TC+EFV	D4T+3TC+EFV	leucopenia
300	3	3	23	female	divorced	heterosexuality	321	AZT+3TC+EFV	D4T+3TC+EFV	leucopenia
303	3	2	51	male	married	heterosexuality	14	AZT+3TC+EFV	D4T+3TC+EFV	leucopenia
305	3	39	64	male	married	heterosexuality	30	AZT+3TC+EFV	AZT+3TC+LPV	hepatic toxicity
306	3	72	33	male	single	homosexuality	273	AZT+3TC+EFV
307	3	71	45	male	married	blood transfusion	19	D4T+3TC+EFV
309	3	71	52	female	married	heterosexuality	286	D4T+3TC+EFV
310	3	51	42	male	married	heterosexuality	7	D4T+3TC+EFV	TDF+3TC+EFV	lipodystrophy
312	3	73	56	male	married	heterosexuality	116	AZT+3TC+EFV
313	3	6	62	male	married	heterosexuality	218	D4T+3TC+EFV	3TC+EFV+IDV	peripheral neuropathy
318	3	1	55	male	divorced	heterosexuality	266	AZT+3TC+NVP	D4T+3TC+IDV	hepatic toxicity
319	3	71	53	male	married	heterosexuality	29	AZT+3TC+EFV
321	3	70	84	male	married	heterosexuality	33	D4T+3TC+NVP
322	3	72	47	male	married	heterosexuality	102	AZT+3TC+NVP
323	3	50	56	male	married	not determined	13	D4T+3TC+EFV	TDF+3TC+EFV	lipodystrophy
324	3	70	53	male	married	heterosexuality	41	AZT+3TC+NVP
325	3	72	46	male	married	heterosexuality	36	AZT+3TC+EFV
326	3	53	43	male	married	heterosexuality	39	D4T+3TC+EFV	TDF+3TC+EFV	lipodystrophy
332	3	6	44	male	divorced	intravenous drug user	351	AZT+3TC+EFV	D4T+3TC+EFV	leucopenia
333	3	70	46	female	single	heterosexuality	214	AZT+3TC+EFV
334	3	70	37	male	single	heterosexuality	270	AZT+3TC+EFV
336	3	28	45	male	married	heterosexuality	25	AZT+3TC+NVP	TDF+3TC+EFV	lipodystrophy
338	3	70	34	male	single	homosexuality	19	AZT+3TC+NVP
339	3	1	54	male	married	heterosexuality	5	AZT+3TC+NVP	AZT+3TC+EFV	rash
341	3	1	43	female	married	heterosexuality	275	AZT+3TC+EFV	D4T+3TC+EFV	leucopenia
342	3	69	70	female	widowed	not determined	32	D4T+3TC+NVP
343	3	69	56	male	married	heterosexuality	36	AZT+3TC+NVP
345	3	69	42	male	married	not determined	141	AZT+3TC+NVP
346	3	68	70	female	divorced	not determined	13	D4T+3TC+NVP
349	3	66	32	female	divorced	heterosexuality	343	AZT+3TC+EFV
354	3	27	45	male	married	homosexuality	100	D4T+3TC+EFV	AZT+3TC+EFV	lipodystrophy
356	3	68	37	female	married	heterosexuality	58	AZT+3TC+EFV
358	3	9	68	male	married	heterosexuality	49	D4T+3TC+EFV	AZT+3TC+EFV	peripheral neuropathy
360	3	10	37	male	married	intravenous drug user	21	D4T+3TC+NVP	AZT+3TC+NVP	peripheral neuropathy
362	3	68	60	male	married	heterosexuality	180	D4T+3TC+NVP
363	3	1	59	female	married	heterosexuality	277	D4T+3TC+NVP	D4T+3TC+EFV	rash
364	3	16	53	male	married	heterosexuality	14	D4T+3TC+EFV	AZT+3TC+EFV	lipodystrophy
365	3	9	48	male	married	homosexuality	7	D4T+3TC+EFV	AZT+3TC+EFV	peripheral neuropathy
367	3	68	36	male	divorced	homosexuality	23	AZT+3TC+EFV
369	3	68	42	male	married	heterosexuality	16	AZT+3TC+NVP
373	3	6	48	male	single	homosexuality	153	D4T+3TC+NVP	AZT+3TC+NVP	lipodystrophy
378	3	38	46	male	married	homosexuality	47	D4T+3TC+EFV	TDF+3TC+EFV	lipodystrophy
379	3	23	51	male	married	not determined	207	D4T+3TC+NVP	AZT+3TC+NVP	lipodystrophy
380	3	9	42	male	married	heterosexuality	2	D4T+3TC+EFV	AZT+3TC+EFV	peripheral neuropathy
392	3	66	54	male	married	not determined	8	AZT+3TC+EFV
393	3	0.5	55	male	married	heterosexuality	3	D4T+3TC+EFV	AZT+3TC+EFV	peripheral neuropathy
395	3	43	52	male	divorced	not determined	3	AZT+3TC+NVP	TDF+3TC+EFV	lipodystrophy
397	3	47	50	male	married	heterosexuality	254	D4T+3TC+EFV	TDF+3TC+EFV	lipodystrophy
400	3	67	44	male	married	heterosexuality	175	AZT+3TC+NVP
401	3	2	43	male	single	homosexuality	73	AZT+3TC+NVP	D4T+3TC+NVP	leucopenia
404	3	6	57	male	married	heterosexuality	13	D4T+3TC+NVP	AZT+3TC+NVP	lipodystrophy
406	3	6	48	male	married	intravenous drug user	340	D4T+3TC+NVP	AZT+3TC+NVP	lipodystrophy
409	3	66	74	male	married	heterosexuality	267	AZT+3TC+EFV
411	3	6	48	male	married	homosexuality	167	D4T+3TC+NVP	AZT+3TC+NVP	lipodystrophy
414	3	1	42	male	single	homosexuality	167	AZT+3TC+NVP	AZT+3TC+EFV	hepatic toxicity
418	3	66	26	female	married	not determined	73	AZT+3TC+NVP
421	3	6	48	male	single	homosexuality	130	D4T+3TC+EFV	3TC+EFV+LPV	peripheral neuropathy
422	3	65	71	male	divorced	heterosexuality	113	D4T+3TC+EFV
426	3	1	44	male	married	heterosexuality	30	D4T+3TC+EFV	TDF+3TC+EFV	peripheral neuropathy
429	3	65	56	male	married	not determined	26	AZT+3TC+EFV
435	3	6	46	male	divorced	not determined	204	D4T+3TC+NVP	AZT+3TC+NVP	lipodystrophy
436	3	6	42	male	married	heterosexuality	226	D4T+3TC+NVP	AZT+3TC+NVP	lipodystrophy
437	3	48	63	male	married	heterosexuality	199	AZT+3TC+EFV
438	3	65	56	male	married	heterosexuality	121	AZT+3TC+NVP
441	3	65	37	male	divorced	intravenous drug user	158	AZT+3TC+EFV
444	3	65	39	female	married	heterosexuality	136	D4T+3TC+NVP
445	3	2	61	female	widowed	heterosexuality	123	AZT+3TC+EFV	D4T+3TC+EFV	leucopenia
447	3	47	41	male	married	heterosexuality	34	D4T+3TC+EFV	TDF+3TC+EFV	lipodystrophy
448	3	65	61	male	married	heterosexuality	92	D4T+3TC+EFV
451	3	3	34	male	single	heterosexuality	35	D4T+3TC+NVP	D4T+3TC+EFV	hepatic toxicity
452	3	6	52	female	married	heterosexuality	123	D4T+3TC+EFV	D4T+3TC+LPV	CNS adverse events
457	3	6	54	male	married	heterosexuality	6	AZT+3TC+EFV	D4T+3TC+EFV	leucopenia
463	3	64	59	male	married	not determined	47	D4T+3TC+NVP
464	3	6	47	male	married	homosexuality	136	D4T+3TC+NVP	AZT+3TC+NVP	peripheral neuropathy
465	3	64	42	male	married	heterosexuality	158	AZT+3TC+EFV
468	3	63	46	male	married	heterosexuality	34	AZT+3TC+EFV
469	3	29	30	male	married	heterosexuality	21	D4T+3TC+NVP	TDF+3TC+EFV	lipodystrophy
471	3	2	31	male	single	not determined	15	AZT+3TC+NVP	D4T+3TC+NVP	leucopenia
472	3	10	49	male	single	heterosexuality	12	D4T+3TC+EFV	AZT+3TC+EFV	lipodystrophy
474	3	9	56	male	married	heterosexuality	14	D4T+3TC+EFV	AZT+3TC+EFV	peripheral neuropathy
475	3	61	45	female	married	heterosexuality	195	AZT+3TC+EFV
477	3	6	35	male	married	homosexuality	111	D4T+3TC+NVP	AZT+3TC+NVP	lipodystrophy
481	3	63	51	male	divorced	homosexuality	80	AZT+3TC+NVP
482	3	62	41	male	single	heterosexuality	7	D4T+3TC+EFV
483	3	1	41	male	married	not determined	144	AZT+3TC+NVP	AZT+3TC+EFV	rash
484	3	2	44	male	married	heterosexuality	62	D4T+3TC+NVP	D4T+3TC+EFV	rash
485	3	2	57	male	married	heterosexuality	30	AZT+3TC+EFV	D4T+3TC+EFV	leucopenia
486	3	56	25	male	single	heterosexuality	249	AZT+3TC+EFV
492	3	20	59	male	married	blood transfusion	200	D4T+3TC+EFV	AZT+3TC+EFV	lipodystrophy
493	3	62	34	male	married	homosexuality	152	AZT+3TC+EFV
495	3	0.5	61	male	widowed	heterosexuality	111	AZT+3TC+NVP	D4T+3TC+NVP	leucopenia
496	3	63	47	male	divorced	homosexuality	97	AZT+3TC+NVP
498	3	15	73	male	married	homosexuality	284	D4T+3TC+EFV	AZT+3TC+EFV	lipodystrophy
499	3	62	40	female	married	not determined	38	D4T+3TC+EFV
500	3	3	32	male	single	homosexuality	234	AZT+3TC+EFV	D4T+3TC+EFV	leucopenia
501	3	61	44	female	divorced	not determined	275	AZT+3TC+EFV
503	3	53	23	male	single	homosexuality	193	AZT+3TC+EFV
504	3	27	58	female	married	heterosexuality	93	D4T+3TC+EFV	TDF+3TC+EFV	lipodystrophy
506	3	57	53	male	married	heterosexuality	243	AZT+3TC+EFV
507	3	0.5	54	male	married	not determined	26	AZT+3TC+EFV	D4T+3TC+EFV	leucopenia
508	3	0.5	40	male	married	heterosexuality	26	D4T+3TC+NVP	D4T+3TC+EFV	rash
509	3	55	49	male	married	heterosexuality	17	D4T+3TC+EFV	TDF+3TC+EFV	lipodystrophy
510	3	61	60	male	married	heterosexuality	213	D4T+3TC+EFV
511	3	60	48	male	married	heterosexuality	26	D4T+3TC+EFV
512	3	1	76	male	divorced	intravenous drug user	12	D4T+3TC+NVP	D4T+3TC+EFV	rash
518	3	18	53	female	married	heterosexuality	783	D4T+3TC+EFV	AZT+3TC+EFV	lipodystrophy
519	3	18	55	male	married	heterosexuality	358	D4T+3TC+EFV	AZT+3TC+EFV	lipodystrophy
520	3	61	62	male	married	heterosexuality	225	D4T+3TC+EFV
521	3	2	51	male	married	homosexuality	84	AZT+3TC+EFV	D4T+3TC+EFV	leucopenia
523	3	60	65	male	married	heterosexuality	227	AZT+3TC+EFV
525	3	11	38	male	married	plasma blood donation	213	AZT+3TC+NVP	AZT+3TC+EFV	hepatic toxicity
529	3	60	39	male	single	homosexuality	14	AZT+3TC+EFV
530	3	10	49	male	widowed	not determined	239	AZT+3TC+EFV	TDF+3TC+EFV	leucopenia
538	3	59	22	male	single	homosexuality	325	AZT+3TC+EFV
539	3	59	48	male	married	homosexuality	152	AZT+3TC+EFV
540	3	41	42	male	divorced	homosexuality	111	AZT+3TC+EFV
541	3	60	39	male	married	homosexuality	187	AZT+3TC+EFV
542	3	38	34	male	married	homosexuality	323	AZT+3TC+EFV
543	3	2	52	male	married	heterosexuality	87	D4T+3TC+EFV	D4T+3TC+LPV	CNS adverse events
544	3	59	46	male	divorced	heterosexuality	45	AZT+3TC+EFV
545	3	39	55	female	married	heterosexuality	20	D4T+3TC+NVP	AZT+3TC+NVP	lipodystrophy
546	3	59	55	male	married	heterosexuality	14	AZT+3TC+NVP
547	3	59	49	male	single	homosexuality	179	AZT+3TC+EFV
549	3	17	50	male	married	heterosexuality	125	D4T+3TC+EFV	AZT+3TC+EFV	lipodystrophy
551	3	9	38	male	married	heterosexuality	270	AZT+3TC+EFV	AZT+3TC+LPV	CNS adverse events
552	3	59	55	male	married	heterosexuality	26	AZT+3TC+EFV
553	3	59	36	male	married	homosexuality	286	AZT+3TC+EFV
555	3	60	35	female	married	heterosexuality	261	AZT+3TC+EFV
556	3	2	29	female	married	not determined	208	AZT+3TC+NVP	D4T+3TC+NVP	leucopenia
557	3	58	27	male	single	homosexuality	95	AZT+3TC+EFV
558	3	0.5	40	male	married	heterosexuality	203	AZT+3TC+NVP	AZT+3TC+LPV	rash
561	3	0.5	27	male	single	homosexuality	336	AZT+3TC+NVP	AZT+3TC+EFV	rash
562	3	9	40	male	married	homosexuality	210	AZT+3TC+NVP	AZT+3TC+EFV	hepatic toxicity
563	3	58	42	male	married	homosexuality	123	AZT+3TC+EFV
564	3	59	25	male	single	heterosexuality	278	AZT+3TC+EFV
565	3	58	41	male	married	heterosexuality	313	D4T+3TC+EFV
566	3	58	45	male	married	not determined	190	AZT+3TC+EFV
568	3	60	26	male	single	heterosexuality	325	AZT+3TC+EFV
570	3	58	25	male	single	homosexuality	20	AZT+3TC+EFV
573	3	2	21	female	married	heterosexuality	136	AZT+3TC+NVP	D4T+3TC+NVP	anemia
574	3	19	30	female	married	not determined	119	AZT+3TC+NVP	TDF+3TC+NVP	gastrointestinal tract intolerance
575	3	58	31	male	single	homosexuality	179	AZT+3TC+EFV
576	3	57	27	male	single	homosexuality	328	AZT+3TC+EFV
577	3	58	47	female	married	heterosexuality	316	AZT+3TC+EFV
578	3	26	31	female	married	not determined	63	D4T+3TC+NVP	AZT+3TC+NVP	lipodystrophy
579	3	57	37	male	married	homosexuality	64	AZT+3TC+EFV
580	3	25	39	male	married	homosexuality	130	D4T+3TC+EFV	AZT+3TC+EFV	lipodystrophy
581	3	0.5	24	female	married	heterosexuality	373	AZT+3TC+NVP	AZT+3TC+EFV	hepatic toxicity
583	3	56	38	male	single	homosexuality	273	AZT+3TC+EFV
584	3	57	41	male	widowed	heterosexuality	164	AZT+3TC+EFV
585	3	53	25	male	single	heterosexuality	42	AZT+3TC+EFV
586	3	32	55	male	married	not determined	293	AZT+3TC+EFV	TDF+3TC+EFV	lipodystrophy
587	3	57	50	male	single	homosexuality	426	AZT+3TC+EFV
588	3	56	27	male	single	homosexuality	210	AZT+3TC+EFV
589	3	56	31	female	married	heterosexuality	242	AZT+3TC+NVP
590	3	57	24	male	single	homosexuality	270	AZT+3TC+EFV
591	3	2	26	male	single	homosexuality	176	AZT+3TC+EFV	D4T+3TC+EFV	leucopenia
592	3	56	35	male	single	homosexuality	218	AZT+3TC+EFV
593	3	56	46	male	married	homosexuality	7	AZT+3TC+EFV
597	3	20	25	male	single	homosexuality	22	D4T+3TC+EFV	TDF+3TC+EFV	lipodystrophy
598	3	16	25	male	single	heterosexuality	21	AZT+3TC+NVP	TDF+3TC+LPV	treatment failure
599	3	56	29	male	single	heterosexuality	33	AZT+3TC+EFV
600	3	23	22	female	single	heterosexuality	142	D4T+3TC+NVP	TDF+3TC+NVP	lipodystrophy
601	3	2	43	male	married	heterosexuality	248	AZT+3TC+EFV	D4T+3TC+EFV	leucopenia
602	3	56	35	male	single	homosexuality	156	AZT+3TC+NVP
603	3	55	52	male	married	not determined	287	AZT+3TC+EFV
604	3	56	27	male	single	homosexuality	220	AZT+3TC+EFV
605	3	2	56	female	married	heterosexuality	314	AZT+3TC+EFV	D4T+3TC+EFV	leucopenia
606	3	56	39	male	married	heterosexuality	161	D4T+3TC+EFV
607	3	56	28	male	single	homosexuality	156	AZT+3TC+EFV
611	3	56	38	female	married	heterosexuality	190	AZT+3TC+EFV
612	3	56	49	male	married	heterosexuality	14	AZT+3TC+NVP
613	3	0.5	29	female	single	heterosexuality	138	AZT+3TC+NVP	AZT+3TC+LPV	rash
614	3	56	29	male	single	homosexuality	137	AZT+3TC+EFV
615	3	56	27	male	single	homosexuality	260	AZT+3TC+EFV
616	3	56	28	male	single	homosexuality	317	AZT+3TC+EFV
618	3	52	28	male	single	homosexuality	136	AZT+3TC+EFV
620	3	56	47	female	married	heterosexuality	208	D4T+3TC+EFV
621	3	56	54	female	married	heterosexuality	236	AZT+3TC+EFV
622	3	20	63	male	married	homosexuality	57	D4T+3TC+EFV	AZT+3TC+EFV	lipodystrophy
623	3	56	32	male	married	heterosexuality	32	AZT+3TC+EFV
627	3	55	35	male	single	heterosexuality	3	AZT+3TC+EFV
628	3	55	33	male	single	homosexuality	96	AZT+3TC+EFV
629	3	2	26	male	single	homosexuality	37	AZT+3TC+EFV	D4T+3TV+EFV	leucopenia
630	3	55	17	male	single	homosexuality	158	AZT+3TC+EFV
631	3	1	37	male	married	homosexuality	196	AZT+3TC+EFV	AZT+3TC+NVP	CNS adverse events
632	3	55	31	male	single	homosexuality	129	AZT+3TC+EFV
633	3	55	36	male	married	heterosexuality	147	AZT+3TC+EFV
634	3	55	56	male	married	heterosexuality	280	AZT+3TC+EFV
635	3	11.9667	57	male	married	heterosexuality	260	AZT+3TC+EFV	D4T+3TC+EFV	leucopenia
636	3	55	30	male	married	not determined	198	AZT+3TC+EFV
637	3	28	44	male	single	intravenous drug user	356	D4T+3TC+EFV	AZT+3TC+EFV	lipodystrophy
638	3	55	30	male	single	homosexuality	108	AZT+3TC+NVP
642	3	55	60	male	married	heterosexuality	147	AZT+3TC+EFV
643	3	26	66	male	married	homosexuality	86	D4T+3TC+NVP	TDF+3TC+EFV	lipodystrophy
644	3	55	50	male	married	not determined	296	AZT+3TC+EFV
645	3	53	56	male	single	homosexuality	114	D4T+3TC+NVP
646	3	54	55	male	married	blood transfusion	305	AZT+3TC+EFV
649	3	0.5	29	male	married	homosexuality	204	AZT+3TC+NVP	AZT+3TC+EFV	rash
650	3	54	66	male	married	homosexuality	113	AZT+3TC+NVP
651	3	54	55	male	divorced	heterosexuality	59	AZT+3TC+EFV
652	3	0.5	34	male	married	homosexuality	172	AZT+3TC+NVP	AZT+3TC+EFV	rash
653	3	54	26	male	single	homosexuality	176	AZT+3TC+EFV
654	3	54	67	male	married	not determined	535	D4T+3TC+EFV
655	3	54	68	female	married	heterosexuality	180	D4T+3TC+EFV
657	3	54	19	male	single	homosexuality	284	AZT+3TC+EFV
660	3	54	27	male	single	homosexuality	141	AZT+3TC+EFV
661	3	54	27	male	single	homosexuality	27	AZT+3TC+EFV
662	3	54	40	male	divorced	heterosexuality	99	AZT+3TC+EFV
663	3	38	51	male	married	heterosexuality	150	D4T+3TC+EFV	TDF+3TC+EFV	lipodystrophy
664	3	54	51	male	single	homosexuality	13	D4T+3TC+NVP
665	3	54	37	male	married	not determined	35	AZT+3TC+EFV
666	3	54	53	male	married	homosexuality	333	AZT+3TC+EFV
667	3	54	33	female	married	intravenous drug user	190	D4T+3TC+EFV
668	3	54	35	male	single	homosexuality	100	AZT+3TC+NVP
669	3	53	50	male	single	homosexuality	315	AZT+3TC+NVP
670	3	54	21	female	married	heterosexuality	263	AZT+3TC+NVP
671	3	54	36	male	single	homosexuality	7	AZT+3TC+EFV
672	3	53	38	male	single	homosexuality	11	AZT+3TC+EFV
673	3	49	47	male	married	homosexuality	246	D4T+3TC+EFV	TDF+3TC+EFV	lipodystrophy
674	3	53	33	male	single	not determined	171	AZT+3TC+EFV
676	3	3	39	male	married	homosexuality	258	AZT+3TC+EFV	D4T+3TC+EFV	leucopenia
677	3	53	34	male	single	heterosexuality	336	AZT+3TC+EFV
678	3	32	54	female	widowed	heterosexuality	250	AZT+3TC+EFV	TDF+3TC+EFV	leucopenia
679	3	11	27	male	single	homosexuality	155	AZT+3TC+NVP	TDF+3TC+LPV	treatment failure
680	3	53	40	male	divorced	homosexuality	61	AZT+3TC+NVP
681	3	54	29	male	single	heterosexuality	305	AZT+3TC+EFV
682	3	53	28	male	single	homosexuality	240	AZT+3TC+NVP
683	3	13	38	female	married	blood transfusion	56	D4T+3TC+NVP	TDF+3TC+NVP	lipodystrophy
684	3	52	55	male	married	not determined	31	AZT+3TC+EFV
685	3	52	31	male	married	heterosexuality	248	AZT+3TC+EFV
686	3	53	30	male	single	homosexuality	40	D4T+3TC+EFV
687	3	1	49	male	single	homosexuality	10	AZT+3TC+NVP	D4T+3TC+NVP	leucopenia
688	3	2	50	male	married	heterosexuality	338	AZT+3TC+EFV	D4T+3TC+EFV	leucopenia
689	3	36	52	female	widowed	heterosexuality	13	AZT+3TC+EFV	TDF+3TC+EFV	lipodystrophy
690	3	53	35	male	single	not determined	4	D4T+3TC+EFV
691	3	53	55	male	divorced	heterosexuality	25	AZT+3TC+NVP
692	3	54	36	female	married	intravenous drug user	69	AZT+3TC+NVP
693	3	2	52	male	married	heterosexuality	73	AZT+3TC+NVP	D4T+3TC+NVP	leucopenia
694	3	53	47	male	divorced	heterosexuality	199	AZT+3TC+EFV
695	3	53	36	male	single	homosexuality	298	AZT+3TC+EFV
696	3	54	28	male	single	heterosexuality	267	AZT+3TC+EFV
697	3	53	59	female	widowed	heterosexuality	217	D4T+3TC+NVP
698	3	53	32	male	married	heterosexuality	119	AZT+3TC+NVP
699	3	1	29	male	single	homosexuality	114	AZT+3TC+NVP	D4T+3TC+NVP	leucopenia
700	3	52	26	male	single	heterosexuality	31	AZT+3TC+EFV
701	3	13	44	male	divorced	homosexuality	13	D4T+3TC+EFV	AZT+3TC+EFV	lipodystrophy
702	3	52	38	male	married	heterosexuality	161	AZT+3TC+EFV
703	3	16	34	male	single	homosexuality	162	AZT+3TC+EFV	TDF+3TC+EFV	lipodystrophy
704	3	19	49	male	single	intravenous drug user	325	AZT+3TC+EFV	AZT+3TC+LPV	CNS adverse events
705	3	25	41	male	single	homosexuality	161	AZT+3TC+EFV	TDF+3TC+EFV	HBV coinfection
706	3	52	46	male	divorced	intravenous drug user	199	AZT+3TC+EFV
707	3	2	20	female	single	heterosexuality	3	AZT+3TC+EFV	D4T+3TC+EFV	leucopenia
708	3	52	28	male	single	heterosexuality	338	AZT+3TC+EFV
709	3	12.0333	27	female	married	heterosexuality	209	AZT+3TC+NVP	AZT+3TC+LPV	rash
710	3	0.5	28	male	married	homosexuality	213	AZT+3TC+NVP	D4T+3TC+NVP	leucopenia
711	3	18	50	male	married	homosexuality	309	D4T+3TC+EFV	TDF+3TC+EFV	lipodystrophy
712	3	52	21	male	single	homosexuality	38	AZT+3TC+EFV
713	3	1	45	male	divorced	intravenous drug user	147	D4T+3TC+NVP	D4T+3TC+EFV	hepatic toxicity
714	3	22	35	male	married	heterosexuality	132	D4T+3TC+EFV	TDF+3TC+NVP	lipodystrophy
715	3	2	54	male	divorced	homosexuality	284	AZT+3TC+EFV	D4T+3TC+EFV	leucopenia
716	3	43	46	male	married	heterosexuality	205	D4T+3TC+NVP	TDF+3TC+NVP	lipodystrophy
717	3	22	28	male	single	blood transfusion	281	D4T+3TC+EFV	AZT+3TC+EFV	lipodystrophy
718	3	52	45	male	married	not determined	63	AZT+3TC+NVP
719	3	9	36	male	married	heterosexuality	7	AZT+3TC+EFV	TDF+3TC+EFV	lipodystrophy
720	3	9	69	male	married	heterosexuality	159	AZT+3TC+NVP	D4T+3TC+NVP	anemia
722	3	52	40	male	married	homosexuality	277	AZT+3TC+EFV
723	3	52	26	female	married	heterosexuality	441	AZT+3TC+EFV
724	3	52	46	male	married	homosexuality	175	AZT+3TC+EFV
725	3	2	30	male	single	not determined	97	AZT+3TC+EFV	D4T+3TC+EFV	leucopenia
726	3	57	26	male	single	homosexuality	207	AZT+3TC+EFV
727	3	52	53	male	married	homosexuality	23	AZT+3TC+EFV
728	3	52	46	male	married	homosexuality	237	AZT+3TC+EFV
730	3	52	66	male	divorced	homosexuality	199	AZT+3TC+EFV
732	3	0.5	55	male	married	not determined	236	AZT+3TC+EFV	D4T+3TC+EFV	leucopenia
733	3	51	19	male	single	homosexuality	330	AZT+3TC+EFV
734	3	50	29	male	single	homosexuality	240	AZT+3TC+EFV
735	3	14	26	male	single	homosexuality	223	AZT+3TC+EFV	TDF+3TC+LPV	gastrointestinal tract intolerance
736	3	51	28	female	married	heterosexuality	201	AZT+3TC+NVP
737	3	51	59	male	married	homosexuality	139	AZT+3TC+EFV
738	3	51	33	male	married	not determined	119	D4T+3TC+EFV
739	3	51	32	male	single	homosexuality	189	AZT+3TC+EFV
740	3	19	44	male	married	homosexuality	173	D4T+3TC+NVP	TDF+3TC+EFV	lipodystrophy
741	3	2	49	male	divorced	heterosexuality	170	AZT+3TC+EFV	AZT+3TC+LPV	CNS adverse events
742	3	51	40	male	single	heterosexuality	325	TDF+3TC+EFV
743	3	51	28	male	single	homosexuality	204	AZT+3TC+EFV
744	3	51	42	male	single	homosexuality	37	AZT+3TC+EFV
745	3	2	44	male	divorced	homosexuality	266	AZT+3TC+EFV	AZT+3TC+NVP	CNS adverse events
746	3	51	45	male	married	heterosexuality	313	AZT+3TC+EFV
747	3	35	40	female	married	heterosexuality	115	D4T+3TC+NVP	TDF+3TC+NVP	lipodystrophy
749	3	51	25	male	single	homosexuality	205	AZT+3TC+EFV
750	3	51	28	male	single	homosexuality	111	D4T+3TC+NVP
756	3	2	27	male	single	homosexuality	195	AZT+3TC+EFV	D4T+3TC+EFV	leucopenia
757	3	51	28	male	divorced	homosexuality	149	AZT+3TC+EFV
758	3	51	32	male	single	homosexuality	224	AZT+3TC+EFV
759	3	51	47	male	divorced	homosexuality	348	AZT+3TC+EFV
760	3	51	46	male	married	heterosexuality	239	AZT+3TC+EFV
763	3	51	37	male	divorced	heterosexuality	216	D4T+3TC+NVP
764	3	51	21	male	single	homosexuality	239	AZT+3TC+EFV
767	3	3	42	male	married	not determined	264	AZT+3TC+NVP	D4T+3TC+NVP	leucopenia
768	3	50	24	male	single	homosexuality	225	AZT+3TC+NVP
769	3	50	30	male	married	heterosexuality	204	AZT+3TC+NVP
770	3	1	61	male	single	heterosexuality	243	AZT+3TC+NVP	D4T+3TC+EFV	leucopenia
771	3	0.5	50	male	divorced	heterosexuality	263	AZT+3TC+NVP	AZT+3TC+EFV	hepatic toxicity
772	3	52	61	male	married	heterosexuality	262	AZT+3TC+EFV
773	3	50	40	male	single	homosexuality	184	AZT+3TC+EFV
775	3	51	45	female	married	heterosexuality	234	AZT+3TC+EFV
776	3	51	43	male	single	homosexuality	216	AZT+3TC+EFV
777	3	3	49	female	married	intravenous drug user	266	AZT+3TC+EFV	AZT+3TC+LPV	CNS adverse events
778	3	50	40	female	married	heterosexuality	283	AZT+3TC+NVP
779	3	51	29	male	married	heterosexuality	378	AZT+3TC+EFV
782	3	50	27	male	single	homosexuality	269	AZT+3TC+EFV
783	3	54	30	male	single	homosexuality	81	AZT+3TC+EFV
784	3	50	25	male	single	homosexuality	248	AZT+3TC+EFV
785	3	50	29	male	single	homosexuality	318	AZT+3TC+EFV
786	3	50	53	male	divorced	homosexuality	303	AZT+3TC+EFV
787	3	29	60	male	widowed	homosexuality	71	D4T+3TC+EFV	TDF+3TC+EFV	lipodystrophy
788	3	35	30	male	single	homosexuality	61	D4T+3TC+EFV	TDF+3TC+EFV	lipodystrophy
791	3	29	48	male	married	not determined	5	D4T+3TC+EFV	TDF+3TC+EFV	lipodystrophy
792	3	49	31	female	married	heterosexuality	460	AZT+3TC+LPV
793	3	12.0333	30	male	single	homosexuality	176	AZT+3TC+NVP	AZT+3TC+EFV	rash
794	3	1	57	male	married	heterosexuality	21	AZT+3TC+EFV	3TC+EFV+LPV	leucopenia
795	3	21	32	male	married	heterosexuality	9	AZT+3TC+NVP	TDF+3TC+EFV	lipodystrophy
798	3	50	51	male	married	homosexuality	208	AZT+3TC+EFV
799	3	50	29	male	married	homosexuality	129	AZT+3TC+EFV
801	3	50	47	male	married	heterosexuality	57	AZT+3TC+NVP
802	3	51	42	male	married	homosexuality	280	AZT+3TC+EFV
803	3	50	53	male	married	not determined	327	AZT+3TC+EFV
804	3	50	47	male	single	homosexuality	229	AZT+3TC+EFV
805	3	50	21	male	single	homosexuality	77	AZT+3TC+EFV
806	3	33	46	male	married	homosexuality	265	AZT+3TC+EFV	AZT+3TC+LPV	CNS adverse events
808	3	49	37	male	single	homosexuality	234	AZT+3TC+EFV
809	3	2	32	male	married	heterosexuality	153	D4T+3TC+EFV	TDF+3TC+EFV	peripheral neuropathy
810	3	49	28	male	single	homosexuality	211	AZT+3TC+EFV
811	3	49	30	male	single	homosexuality	99	AZT+3TC+NVP
812	3	49	36	male	divorced	homosexuality	296	AZT+3TC+EFV
813	3	50	44	male	married	heterosexuality	206	AZT+3TC+EFV
814	3	49	59	male	married	blood transfusion	153	AZT+3TC+EFV
819	3	49	55	male	married	heterosexuality	71	D4T+3TC+NVP
820	3	20	59	female	married	heterosexuality	200	D4T+3TC+EFV	TDF+3TC+EFV	lipodystrophy
821	3	0.5	48	male	divorced	homosexuality	84	AZT+3TC+NVP	AZT+3TC+EFV	hepatic toxicity
822	3	49	47	male	divorced	homosexuality	262	AZT+3TC+EFV
823	3	1	26	male	single	homosexuality	18	AZT+3TC+NVP	AZT+3TC+EFV	rash
824	3	49	29	male	single	heterosexuality	339	AZT+3TC+NVP
825	3	49	35	male	single	homosexuality	184	AZT+3TC+EFV
831	3	31	29	male	married	heterosexuality	91	D4T+3TC+EFV	TDF+3TC+EFV	lipodystrophy
833	3	56	53	male	married	blood transfusion	27	AZT+3TC+EFV
834	3	49	31	male	single	homosexuality	212	AZT+3TC+EFV
835	3	49	23	male	single	homosexuality	113	AZT+3TC+EFV
836	3	10	24	male	single	homosexuality	41	AZT+3TC+EFV	TDF+3TC+LPV	treatment failure
837	3	49	52	female	married	heterosexuality	296	AZT+3TC+EFV
838	3	20	60	male	married	heterosexuality	102	D4T+3TC+EFV	TDF+3TC+EFV	lipodystrophy
839	3	49	28	male	single	homosexuality	292	AZT+3TC+NVP
840	3	49	45	male	single	heterosexuality	177	AZT+3TC+EFV
841	3	49	55	female	married	not determined	285	AZT+3TC+EFV
842	3	49	40	male	divorced	homosexuality	295	AZT+3TC+EFV
843	3	49	65	male	widowed	homosexuality	190	AZT+3TC+EFV
844	3	32	40	male	married	not determined	128	D4T+3TC+EFV	TDF+3TC+EFV	lipodystrophy
845	3	49	36	male	single	intravenous drug user	279	AZT+3TC+EFV
846	3	49	33	male	single	homosexuality	224	AZT+3TC+EFV
847	3	49	31	male	married	homosexuality	212	AZT+3TC+EFV
848	3	49	49	female	married	heterosexuality	253	AZT+3TC+EFV
849	3	27	52	female	married	heterosexuality	265	AZT+3TC+EFV	TDF+3TC+EFV	lipodystrophy
850	3	49	76	male	married	heterosexuality	207	D4T+3TC+NVP
851	3	49	27	male	single	homosexuality	195	AZT+3TC+EFV
853	3	48	21	male	single	homosexuality	159	AZT+3TC+EFV
854	3	48	27	male	single	heterosexuality	224	AZT+3TC+EFV
855	3	49	38	male	single	homosexuality	206	AZT+3TC+NVP
856	3	48	26	male	single	not determined	244	AZT+3TC+EFV
857	3	49	46	male	divorced	homosexuality	193	AZT+3TC+EFV
858	3	48	29	male	single	homosexuality	291	AZT+3TC+EFV
859	3	26	31	male	single	homosexuality	135	D4T+3TC+EFV	AZT+3TC+EFV	lipodystrophy
860	3	48	36	male	single	homosexuality	280	AZT+3TC+EFV
861	3	48	28	male	single	homosexuality	258	AZT+3TC+EFV
862	3	48	26	male	single	homosexuality	238	AZT+3TC+EFV
863	3	48	30	male	single	not determined	294	AZT+3TC+EFV
866	3	14	34	male	divorced	homosexuality	317	AZT+3TC+EFV	TDF+3TC+EFV	lipodystrophy
867	3	29	53	male	married	heterosexuality	94	D4T+3TC+NVP	TDF+3TC+NVP	lipodystrophy
868	3	48	32	male	single	homosexuality	213	AZT+3TC+EFV
869	3	48	33	male	married	heterosexuality	108	AZT+3TC+EFV
870	3	48	50	male	divorced	homosexuality	260	AZT+3TC+EFV
871	3	48	37	male	single	homosexuality	305	AZT+3TC+NVP
872	3	48	23	male	single	homosexuality	175	AZT+3TC+EFV
873	3	48	27	female	married	blood transfusion	306	AZT+3TC+EFV
884	3	49	26	male	single	homosexuality	205	AZT+3TC+EFV
885	3	49	40	male	single	homosexuality	205	AZT+3TC+EFV
886	3	48	48	male	single	homosexuality	196	AZT+3TC+EFV
887	3	48	40	male	single	homosexuality	264	AZT+3TC+EFV
888	3	48	46	male	married	homosexuality	151	AZT+3TC+NVP
889	3	6	28	male	single	homosexuality	171	AZT+3TC+NVP	TDF+3TC+NVP	leucopenia
890	3	48	46	male	widowed	heterosexuality	269	AZT+3TC+EFV
891	3	48	40	female	married	heterosexuality	347	AZT+3TC+EFV
892	3	19	27	male	single	homosexuality	261	D4T+3TC+EFV	TDF+3TC+EFV	lipodystrophy
893	3	48	61	male	married	heterosexuality	302	AZT+3TC+EFV
894	3	48	51	male	married	heterosexuality	292	AZT+3TC+EFV
895	3	48	30	female	single	heterosexuality	209	AZT+3TC+NVP
896	3	3	54	male	married	heterosexuality	206	AZT+3TC+EFV	D4T+3TC+EFV	leucopenia
897	3	48	23	male	single	homosexuality	256	AZT+3TC+EFV
898	3	48	33	male	single	homosexuality	253	AZT+3TC+EFV
899	3	14	26	female	married	heterosexuality	305	D4T+3TC+EFV	AZT+3TC+LPV	CNS adverse events
900	3	3	44	male	married	not determined	3	AZT+3TC+EFV	TDF+3TC+LPV	rash
906	3	20	25	male	single	homosexuality	8	D4T+3TC+NVP	D4T+3TC+EFV	hepatic toxicity
907	3	29	54	female	married	heterosexuality	25	D4T+3TC+EFV	TDF+3TC+EFV	lipodystrophy
908	3	2	42	male	married	heterosexuality	25	D4T+3TC+NVP	D4T+3TC+EFV	hepatic toxicity
909	3	46	33	male	married	homosexuality	213	AZT+3TC+EFV
910	3	47	21	male	single	homosexuality	230	AZT+3TC+EFV
911	3	47	31	male	married	heterosexuality	116	AZT+3TC+NVP
912	3	48	31	male	married	not determined	294	AZT+3TC+EFV
913	3	0.5	38	male	single	homosexuality	178	AZT+3TC+EFV	AZT+3TC+NVP	CNS adverse events
914	3	47	30	male	single	homosexuality	300	AZT+3TC+EFV
915	3	47	39	male	single	heterosexuality	202	AZT+3TC+NVP
916	3	47	24	male	single	homosexuality	242	AZT+3TC+EFV
917	3	45	35	male	married	heterosexuality	259	AZT+3TC+EFV
918	3	3	71	male	widowed	not determined	188	AZT+3TC+EFV	D4T+3TC+NVP	CNS adverse events
922	3	47	25	male	single	homosexuality	253	AZT+3TC+EFV
923	3	29	30	male	single	heterosexuality	299	D4T+3TC+NVP	TDF+3TC+NVP	lipodystrophy
926	3	14	36	male	married	homosexuality	322	D4T+3TC+EFV	AZT+3TC+EFV	lipodystrophy
927	3	0.5	48	male	married	homosexuality	17	AZT+3TC+EFV	D4T+3TC+EFV	leucopenia
928	3	43	26	male	single	homosexuality	229	AZT+3TC+EFV
929	3	26	51	male	married	heterosexuality	36	D4T+3TC+EFV	TDF+3TC+EFV	lipodystrophy
930	3	10	28	male	single	homosexuality	160	D4T+3TC+EFV	TDF+3TC+LPV	lipodystrophy
931	3	47	54	male	married	homosexuality	343	AZT+3TC+EFV
932	3	14	31	male	single	heterosexuality	248	D4T+3TC+EFV	AZT+3TC+EFV	lipodystrophy
933	3	47	31	male	single	homosexuality	310	AZT+3TC+EFV
934	3	47	28	male	single	homosexuality	206	AZT+3TC+EFV
940	3	0.5	71	male	married	heterosexuality	96	AZT+3TC+NVP	D4T+3TC+NVP	leucopenia
941	3	47	22	male	single	homosexuality	336	AZT+3TC+EFV
942	3	47	35	male	single	homosexuality	194	AZT+3TC+EFV
943	3	47	23	male	single	homosexuality	319	AZT+3TC+EFV
944	3	47	32	male	married	intravenous drug user	34	D4T+3TC+EFV
945	3	47	26	male	single	homosexuality	71	AZT+3TC+EFV
946	3	47	31	male	married	homosexuality	243	AZT+3TC+NVP
947	3	47	41	male	married	homosexuality	231	AZT+3TC+EFV
948	3	46	49	male	married	heterosexuality	21	AZT+3TC+EFV
949	3	48	29	male	single	homosexuality	13	D4T+3TC+EFV
950	3	2	23	male	single	homosexuality	204	AZT+3TC+EFV	D4T+3TC+EFV	leucopenia
957	3	20	33	male	single	heterosexuality	12	D4T+3TC+EFV	AZT+3TC+EFV	lipodystrophy
958	3	46	39	male	married	homosexuality	293	AZT+3TC+NVP
959	3	1	50	male	married	heterosexuality	285	AZT+3TC+EFV	AZT+3TC+NVP	CNS adverse events
960	3	46	30	male	single	homosexuality	283	AZT+3TC+EFV
961	3	47	24	male	single	homosexuality	204	AZT+3TC+EFV
962	3	47	23	female	married	not determined	476	AZT+3TC+EFV
963	3	30	26	male	single	homosexuality	129	AZT+3TC+EFV	AZT+3TC+LPV	CNS adverse events
964	3	46	25	male	single	homosexuality	341	AZT+3TC+EFV
965	3	16	50	male	married	heterosexuality	207	D4T+3TC+EFV	D4T+3TC+EFV	peripheral neuropathy
968	3	45	29	male	single	homosexuality	215	AZT+3TC+EFV
970	3	1	42	male	single	homosexuality	173	AZT+3TC+NVP	AZT+3TC+LPV	rash
971	3	46	30	male	single	homosexuality	179	AZT+3TC+EFV
972	3	45	37	male	married	homosexuality	206	AZT+3TC+EFV
973	3	45	27	male	married	heterosexuality	188	AZT+3TC+EFV
977	3	45	51	female	divorced	heterosexuality	152	AZT+3TC+NVP
978	3	2	42	male	single	homosexuality	7	D4T+3TC+NVP	TDF+3TC+LPV	rash
979	3	45	20	male	single	homosexuality	258	AZT+3TC+EFV
980	3	45	61	male	married	not determined	148	D4T+3TC+EFV
981	3	9	36	male	single	homosexuality	12	AZT+3TC+EFV	TDF+3TC+EFV	gastrointestinal tract intolerance
982	3	44	31	male	single	homosexuality	243	AZT+3TC+EFV
985	3	46	43	male	married	homosexuality	309	AZT+3TC+NVP
986	3	46	28	male	married	heterosexuality	319	AZT+3TC+EFV
987	3	45	21	male	single	heterosexuality	16	D4T+3TC+NVP
988	3	45	25	male	single	homosexuality	265	AZT+3TC+EFV
989	3	45	42	male	married	homosexuality	295	AZT+3TC+EFV
990	3	45	24	male	single	homosexuality	221	AZT+3TC+EFV
991	3	14	39	male	married	homosexuality	233	D4T+3TC+NVP	AZT+3TC+NVP	peripheral neuropathy
992	3	29	43	male	married	not determined	30	D4T+3TC+EFV	TDF+3TC+EFV	lipodystrophy
993	3	45	23	male	single	homosexuality	257	AZT+3TC+EFV
994	3	1	29	male	single	homosexuality	4	AZT+3TC+NVP	AZT+3TC+EFV	hepatic toxicity
995	3	45	19	male	single	homosexuality	210	AZT+3TC+EFV
996	3	48	46	male	married	homosexuality	214	AZT+3TC+EFV
997	3	45	32	male	single	homosexuality	259	AZT+3TC+EFV
998	3	44	29	male	single	homosexuality	232	AZT+3TC+EFV
999	3	45	34	male	divorced	homosexuality	268	AZT+3TC+EFV
1000	3	45	58	male	married	homosexuality	314	AZT+3TC+EFV
1001	3	44	29	male	single	homosexuality	299	AZT+3TC+EFV
1002	3	44	33	male	single	homosexuality	294	AZT+3TC+EFV
1003	3	26	51	male	married	not determined	292	D4T+3TC+EFV	TDF+3TC+EFV	lipodystrophy
1004	3	43	29	male	single	homosexuality	250	AZT+3TC+EFV
1005	3	45	60	male	married	not determined	157	AZT+3TC+EFV
1009	3	2	49	male	single	heterosexuality	75	AZT+3TC+NVP	D4T+3TC+EFV	leucopenia
1015	3	45	71	male	married	heterosexuality	145	D4T+3TC+NVP
1016	3	44	46	male	married	not determined	234	AZT+3TC+NVP
1017	3	44	39	male	married	homosexuality	243	AZT+3TC+EFV
1018	3	44	27	female	married	heterosexuality	292	AZT+3TC+EFV
1019	3	17	22	male	single	heterosexuality	66	D4T+3TC+NVP	AZT+3TC+LPV	treatment failure
1020	3	44	22	male	single	homosexuality	224	AZT+3TC+EFV
1021	3	44	22	male	single	homosexuality	290	AZT+3TC+EFV
1022	3	44	34	male	married	homosexuality	260	AZT+3TC+EFV
1023	3	44	35	male	married	heterosexuality	214	AZT+3TC+EFV
1024	3	44	65	male	married	homosexuality	153	AZT+3TC+EFV
1025	3	26	47	male	married	heterosexuality	32	AZT+3TC+NVP	TDF+3TC+EFV	HBV coinfection
1026	3	44	29	male	single	homosexuality	62	AZT+3TC+NVP
1027	3	45	39	male	married	heterosexuality	169	AZT+3TC+EFV
1028	3	23	37	male	single	homosexuality	90	D4T+3TC+EFV	TDF+3TC+EFV	lipodystrophy
1035	3	26	24	male	single	homosexuality	70	AZT+3TC+EFV	TDF+3TC+LPV	treatment failure
1037	3	9	32	male	single	homosexuality	331	AZT+3TC+EFV	TDF+3TC+EFV	leucopenia
1038	3	21	30	male	single	homosexuality	270	AZT+3TC+EFV	TDF+3TC+EFV	lipodystrophy
1039	3	2	63	male	widowed	not determined	30	D4T+3TC+NVP	D4T+3TC+EFV	rash
1040	3	44	55	male	married	not determined	120	D4T+3TC+NVP
1041	3	0.5	48	male	single	homosexuality	205	AZT+3TC+EFV	AZT+3TC+LPV	rash
1042	3	44	62	male	divorced	heterosexuality	282	AZT+3TC+EFV
1043	3	44	46	male	single	heterosexuality	241	D4T+3TC+EFV
1044	3	24	23	male	single	homosexuality	290	AZT+3TC+EFV	TDF+3TC+EFV	lipodystrophy
1045	3	44	39	male	single	homosexuality	195	AZT+3TC+EFV
1046	3	0.5	28	female	married	heterosexuality	343	AZT+3TC+EFV	AZT+3TC+LPV	rash
1047	3	6	67	male	widowed	homosexuality	222	D4T+3TC+EFV	D4T+3TC+LPV	hepatic toxicity
1048	3	43	39	male	married	heterosexuality	179	AZT+3TC+NVP
1049	3	44	58	female	married	heterosexuality	330	AZT+3TC+EFV
1050	3	44	29	male	single	homosexuality	282	AZT+3TC+EFV
1051	3	45	32	male	married	heterosexuality	183	AZT+3TC+NVP
1052	3	44	34	male	single	homosexuality	302	AZT+3TC+NVP
1053	3	44	37	male	single	not determined	69	AZT+3TC+EFV
1054	3	44	26	male	single	homosexuality	250	AZT+3TC+NVP
1059	3	43	37	male	married	homosexuality	551	AZT+3TC+EFV
1060	3	44	45	male	married	homosexuality	19	AZT+3TC+EFV
1061	3	21	48	male	divorced	homosexuality	345	AZT+3TC+EFV	TDF+3TC+RAL	treatment failure
1062	3	44	45	male	single	homosexuality	13	AZT+3TC+EFV
1063	3	14	31	male	single	homosexuality	245	AZT+3TC+EFV	TDF+3TC+EFV	HBV coinfection
1064	3	44	28	male	single	homosexuality	50	AZT+3TC+EFV
1065	3	0.5	40	male	single	homosexuality	219	AZT+3TC+NVP	AZT+3TC+LPV	rash
1066	3	2	53	male	married	homosexuality	285	AZT+3TC+NVP	AZT+3TC+LPV	rash
1067	3	43	44	male	single	homosexuality	282	AZT+3TC+NVP
1068	3	43	46	male	married	homosexuality	171	AZT+3TC+EFV
1069	3	2	27	female	married	heterosexuality	80	AZT+3TC+NVP	D4T+3TC+NVP	leucopenia
1070	3	43	20	male	single	homosexuality	216	AZT+3TC+EFV
1071	3	43	34	male	divorced	homosexuality	249	D4T+3TC+EFV
1072	3	0.5	42	male	single	homosexuality	35	AZT+3TC+NVP	D4T+3TC+NVP	leucopenia
1073	3	43	28	male	divorced	homosexuality	203	AZT+3TC+EFV
1074	3	6	47	male	married	homosexuality	249	AZT+3TC+EFV	TDF+3TC+EFV	HBV coinfection
1075	3	43	29	male	single	homosexuality	27	D4T+3TC+EFV
1076	3	43	56	male	divorced	homosexuality	317	AZT+3TC+EFV
1077	3	43	29	male	single	homosexuality	206	AZT+3TC+EFV
1078	3	2	65	male	married	homosexuality	82	D4T+3TC+NVP	D4T+3TC+LPV	rash
1079	3	43	37	female	married	heterosexuality	266	AZT+3TC+EFV
1080	3	9	37	male	married	heterosexuality	214	D4T+3TC+EFV	TDF+3TC+EFV	peripheral neuropathy
1081	3	43	26	male	single	homosexuality	31	AZT+3TC+EFV
1082	3	2	44	female	single	homosexuality	279	AZT+3TC+EFV	D4T+3TC+EFV	leucopenia
1083	3	43	36	male	married	heterosexuality	290	AZT+3TC+EFV
1084	3	44	27	male	single	homosexuality	210	AZT+3TC+EFV
1085	3	6	46	male	single	heterosexuality	170	AZT+3TC+EFV	TDF+3TC+EFV	lipodystrophy
1086	3	43	33	male	single	homosexuality	60	AZT+3TC+EFV
1087	3	31	25	male	single	homosexuality	14	D4T+3TC+EFV	TDF+3TC+EFV	lipodystrophy
1088	3	43	26	male	single	homosexuality	237	AZT+3TC+EFV
1089	3	43	24	male	single	homosexuality	161	AZT+3TC+EFV
1092	3	41	33	male	single	homosexuality	289	AZT+3TC+EFV
1093	3	44	30	male	single	homosexuality	120	AZT+3TC+EFV
1094	3	43	26	male	single	not determined	14	D4T+3TC+NVP
1095	3	43	29	male	married	heterosexuality	171	AZT+3TC+EFV
1096	3	43	27	male	single	homosexuality	216	AZT+3TC+EFV
1097	3	43	72	male	married	homosexuality	112	AZT+3TC+NVP
1098	3	43	48	male	married	heterosexuality	365	AZT+3TC+EFV
1099	3	43	28	male	single	homosexuality	162	AZT+3TC+EFV
1100	3	9	55	female	married	heterosexuality	197	D4T+3TC+EFV	AZT+3TC+EFV	peripheral neuropathy
1101	3	43	39	male	divorced	heterosexuality	298	AZT+3TC+EFV
1102	3	43	58	male	married	homosexuality	131	D4T+3TC+EFV
1103	3	22	30	female	married	heterosexuality	201	AZT+3TC+EFV	TDF+3TC+EFV	leucopenia
1104	3	43	42	male	married	homosexuality	6	D4T+3TC+NVP
1105	3	43	29	male	single	homosexuality	184	AZT+3TC+EFV
1106	3	43	40	male	married	homosexuality	314	AZT+3TC+EFV
1107	3	6	26	male	single	homosexuality	300	AZT+3TC+EFV	TDF+3TC+EFV	leucopenia
1108	3	43	39	female	married	heterosexuality	210	AZT+3TC+EFV
1112	3	22	49	male	married	heterosexuality	19	D4T+3TC+EFV	TDF+3TC+EFV	lipodystrophy
1113	3	9	28	male	single	homosexuality	206	D4T+3TC+EFV	TDF+3TC+EFV	lipodystrophy
1114	3	43	26	male	single	not determined	247	AZT+3TC+EFV
1115	3	43	29	female	divorced	heterosexuality	237	AZT+3TC+NVP
1116	3	43	23	male	single	homosexuality	287	AZT+3TC+EFV
1117	3	2	48	female	divorced	heterosexuality	97	AZT+3TC+EFV	AZT+3TC+LPV	rash
1118	3	43	32	female	married	heterosexuality	343	AZT+3TC+EFV
1119	3	43	28	male	married	homosexuality	185	AZT+3TC+EFV
1120	3	43	81	male	widowed	not determined	186	D4T+3TC+EFV
1121	3	43	39	male	widowed	homosexuality	45	AZT+3TC+EFV
1122	3	43	56	male	married	homosexuality	271	AZT+3TC+EFV
1124	3	43	67	male	widowed	heterosexuality	168	AZT+3TC+EFV
1125	3	43	30	male	divorced	heterosexuality	297	AZT+3TC+EFV
1126	3	2	48	male	married	heterosexuality	165	AZT+3TC+EFV	D4T+3TC+EFV	leucopenia
1127	3	43	25	male	single	homosexuality	195	AZT+3TC+EFV
1128	3	0.5	32	male	single	homosexuality	4	AZT+3TC+EFV	D4T+3TC+EFV	leucopenia
1129	3	21	28	male	single	homosexuality	221	AZT+3TC+NVP	AZT+3TC+EFV	hepatic toxicity
1130	3	42	29	male	single	homosexuality	197	AZT+3TC+EFV
1131	3	23	35	male	single	homosexuality	276	D4T+3TC+EFV	TDF+3TC+EFV	lipodystrophy
1132	3	42	42	male	married	homosexuality	314	AZT+3TC+EFV
1133	3	42	27	male	married	heterosexuality	268	AZT+3TC+EFV
1134	3	42	20	male	single	homosexuality	46	AZT+3TC+EFV
1135	3	42	27	male	single	heterosexuality	341	AZT+3TC+EFV
1136	3	42	42	male	married	heterosexuality	39	AZT+3TC+NVP
1140	3	42	45	male	married	heterosexuality	319	AZT+3TC+EFV
1141	3	42	22	male	single	homosexuality	187	AZT+3TC+EFV
1142	3	42	43	male	single	homosexuality	125	AZT+3TC+NVP
1143	3	42	61	male	married	not determined	231	AZT+3TC+EFV
1144	3	42	28	male	single	homosexuality	230	AZT+3TC+EFV
1145	3	42	22	female	married	heterosexuality	296	AZT+3TC+LPV
1153	3	42	26	male	single	homosexuality	160	AZT+3TC+EFV
1154	3	42	26	male	single	homosexuality	194	AZT+3TC+EFV
1155	3	42	20	female	single	homosexuality	262	AZT+3TC+EFV
1156	3	42	29	male	single	heterosexuality	164	AZT+3TC+EFV
1157	3	43	25	male	single	homosexuality	209	AZT+3TC+EFV
1158	3	42	28	male	single	homosexuality	258	AZT+3TC+EFV
1159	3	9	19	female	married	heterosexuality	536	D4T+3TC+EFV	TDF+3TC+EFV	lipodystrophy
1160	3	42	45	male	single	homosexuality	178	AZT+3TC+EFV
1161	3	42	23	male	single	homosexuality	223	AZT+3TC+NVP
1162	3	42	29	male	single	homosexuality	209	AZT+3TC+NVP
1163	3	42	33	male	married	heterosexuality	333	AZT+3TC+EFV
1164	3	42	40	male	married	heterosexuality	250	AZT+3TC+EFV
1165	3	42	34	male	single	homosexuality	249	AZT+3TC+EFV
1166	3	42	32	male	single	homosexuality	310	AZT+3TC+EFV
1167	3	42	33	female	married	heterosexuality	460	AZT+3TC+EFV
1168	3	42	19	male	single	homosexuality	283	AZT+3TC+EFV
1169	3	42	48	male	married	heterosexuality	283	AZT+3TC+EFV
1172	3	42	49	male	married	not determined	270	AZT+3TC+EFV
1173	3	43	34	male	single	homosexuality	256	TDF+3TC+EFV
1174	3	41	25	male	single	homosexuality	280	AZT+3TC+EFV
1175	3	41	29	male	married	homosexuality	215	AZT+3TC+EFV
1176	3	41	35	male	single	homosexuality	119	TDF+3TC+EFV
1181	3	41	41	male	married	heterosexuality	146	AZT+3TC+EFV
1182	3	41	43	male	married	heterosexuality	125	AZT+3TC+EFV
1183	3	2	50	male	married	heterosexuality	277	AZT+3TC+EFV	AZT+3TC+LPV	rash
1184	3	42	33	male	single	homosexuality	277	AZT+3TC+EFV
1185	3	42	29	male	single	not determined	335	AZT+3TC+EFV
1186	3	42	30	male	single	homosexuality	225	AZT+3TC+EFV
1187	3	41	26	male	single	homosexuality	302	AZT+3TC+EFV
1188	3	41	23	male	single	homosexuality	169	AZT+3TC+EFV
1189	3	41	31	male	single	homosexuality	218	AZT+3TC+EFV
1190	3	41	32	male	single	homosexuality	210	AZT+3TC+EFV
1191	3	41	23	male	single	homosexuality	246	AZT+3TC+EFV
1192	3	42	58	male	married	heterosexuality	237	AZT+3TC+EFV
1193	3	38	49	male	single	not determined	77	D4T+3TC+EFV	TDF+3TC+EFV	lipodystrophy
1194	3	42	35	male	single	homosexuality	261	AZT+3TC+EFV
1195	3	41	33	male	single	homosexuality	233	AZT+3TC+EFV
1197	3	41	32	male	single	homosexuality	279	AZT+3TC+EFV
1198	3	41	63	male	married	homosexuality	154	AZT+3TC+EFV
1199	3	41	31	female	married	heterosexuality	292	D4T+3TC+EFV
1200	3	2	33	female	divorced	heterosexuality	253	AZT+3TC+LPV	TDF+3TC+LPV	leucopenia
1201	3	41	35	female	married	heterosexuality	271	AZT+3TC+EFV
1202	3	2	29	male	single	homosexuality	96	AZT+3TC+EFV	TDF+3TC+EFV	leucopenia
1203	3	41	27	male	single	homosexuality	159	AZT+3TC+EFV
1204	3	41	42	male	married	not determined	219	AZT+3TC+EFV
1205	3	41	25	male	single	homosexuality	241	AZT+3TC+EFV
1210	3	41	39	male	married	homosexuality	281	AZT+3TC+NVP
1212	3	41	30	male	single	homosexuality	215	AZT+3TC+EFV
1215	3	41	38	female	single	intravenous drug user	263	D4T+3TC+EFV
1217	3	2	21	female	single	heterosexuality	219	AZT+3TC+EFV	D4T+3TC+LPV	leucopenia
1219	3	41	24	male	single	homosexuality	150	AZT+3TC+EFV
1220	3	41	77	male	married	not determined	278	AZT+3TC+NVP
1221	3	41	32	male	single	heterosexuality	180	D4T+3TC+EFV
1222	3	41	33	male	single	heterosexuality	36	AZT+3TC+EFV
1223	3	41	39	male	divorced	homosexuality	261	AZT+3TC+EFV
1224	3	42	51	male	married	blood transfusion	89	D4T+3TC+EFV
1225	3	38	51	male	married	homosexuality	282	AZT+3TC+EFV	AZT+3TC+LPV	CNS adverse events
1226	3	40	22	female	single	heterosexuality	186	AZT+3TC+NVP
1227	3	41	28	male	married	homosexuality	306	D4T+3TC+EFV
1228	3	40	25	male	single	homosexuality	76	AZT+3TC+EFV
1229	3	41	40	male	married	homosexuality	323	AZT+3TC+EFV
1230	3	40	30	male	single	heterosexuality	328	AZT+3TC+EFV
1231	3	41	24	male	single	homosexuality	342	AZT+3TC+EFV
1232	3	41	56	male	married	not determined	249	AZT+3TC+EFV
1234	3	6	37	male	married	heterosexuality	6	D4T+3TC+EFV	AZT+3TC+EFV	leucopenia
1235	3	41	47	male	married	not determined	285	AZT+3TC+EFV
1236	3	40	31	male	single	homosexuality	123	AZT+3TC+EFV
1237	3	41	26	male	single	homosexuality	61	AZT+3TC+EFV
1238	3	41	28	male	single	not determined	23	AZT+3TC+NVP
1239	3	40	32	male	single	heterosexuality	345	AZT+3TC+EFV
1240	3	40	56	male	single	homosexuality	97	AZT+3TC+EFV
1241	3	23	63	male	married	not determined	247	D4T+3TC+EFV	TDF+3TC+EFV	lipodystrophy
1242	3	2	29	male	single	homosexuality	245	AZT+3TC+EFV	D4T+3TC+EFV	leucopenia
1243	3	40	33	male	single	homosexuality	244	AZT+3TC+NVP
1244	3	6	30	male	married	homosexuality	32	D4T+3TC+NVP	TDF+3TC+NVP	peripheral neuropathy
1247	3	35	27	male	single	homosexuality	260	AZT+3TC+EFV
1248	3	41	23	male	single	homosexuality	29	AZT+3TC+EFV
1249	3	39	23	male	single	homosexuality	304	AZT+3TC+EFV
1250	3	51	50	male	live together	heterosexuality	130	AZT+3TC+EFV
1251	3	6	35	male	single	homosexuality	349	AZT+3TC+EFV	TDF+3TC+EFV	gastrointestinal tract intolerance
1253	3	40	59	female	married	heterosexuality	314	AZT+3TC+EFV
1254	3	40	30	male	single	not determined	219	AZT+3TC+EFV
1255	3	20	40	female	married	heterosexuality	272	AZT+3TC+EFV	AZT+3TC+LPV	patients’ wish
1256	3	6	27	male	single	homosexuality	214	D4T+3TC+EFV	TDF+3TC+EFV	peripheral neuropathy
1257	3	40	23	female	married	heterosexuality	105	D4T+3TC+NVP
1259	3	40	31	male	single	heterosexuality	260	D4T+3TC+NVP
1260	3	40	25	female	married	heterosexuality	228	AZT+3TC+NVP
1261	3	40	43	male	single	not determined	295	AZT+3TC+EFV
1262	3	13	32	male	single	not determined	484	AZT+3TC+EFV	AZT+3TC+LPV	rash
1263	3	41	29	male	single	homosexuality	267	TDF+3TC+EFV
1264	3	40	28	male	single	heterosexuality	281	AZT+3TC+EFV
1266	3	40	28	male	single	homosexuality	273	AZT+3TC+EFV
1267	3	0.5	38	male	married	heterosexuality	251	AZT+3TC+EFV	AZT+3TC+LPV	rash
1268	3	40	48	male	married	homosexuality	83	D4T+3TC+EFV
1269	3	40	31	male	single	homosexuality	347	AZT+3TC+EFV
1270	3	40	29	male	single	homosexuality	280	AZT+3TC+EFV
1273	3	40	39	male	single	homosexuality	4	D4T+3TC+EFV
1274	3	40	30	male	single	homosexuality	23	AZT+3TC+EFV
1275	3	40	27	male	single	homosexuality	14	D4T+3TC+EFV
1278	3	40	43	male	married	homosexuality	290	AZT+3TC+NVP
1280	3	12.0333	58	male	married	homosexuality	253	D4T+3TC+EFV	TDF+3TC+EFV	lipodystrophy
1281	3	40	42	male	single	homosexuality	338	AZT+3TC+EFV
1283	3	40	28	male	single	homosexuality	280	AZT+3TC+EFV
1284	3	40	28	male	single	homosexuality	501	AZT+3TC+NVP
1285	3	40	26	male	single	homosexuality	210	AZT+3TC+EFV
1286	3	23	31	male	divorced	homosexuality	286	D4T+3TC+EFV	TDF+3TC+EFV	lipodystrophy
1291	3	40	29	male	divorced	homosexuality	29	D4T+3TC+EFV
1292	3	0.5	29	male	single	not determined	52	AZT+3TC+NVP	D4T+3TC+NVP	leucopenia
1293	3	39	35	male	single	homosexuality	160	AZT+3TC+EFV
1295	3	39	27	male	single	homosexuality	199	AZT+3TC+EFV
1296	3	39	57	male	married	heterosexuality	313	AZT+3TC+EFV
1298	3	2	57	male	divorced	heterosexuality	69	AZT+3TC+NVP	D4T+3TC+NVP	leucopenia
1299	3	39	46	male	single	homosexuality	13	AZT+3TC+NVP
1300	3	39	56	male	married	not determined	36	AZT+3TC+EFV
1301	3	26	31	male	single	heterosexuality	5	D4T+3TC+EFV	TDF+3TC+EFV	lipodystrophy
1302	3	39	31	male	married	homosexuality	300	AZT+3TC+EFV
1303	3	39	30	male	single	homosexuality	319	AZT+3TC+NVP
1304	3	39	64	male	divorced	homosexuality	326	AZT+3TC+NVP
1306	3	39	55	male	single	homosexuality	235	D4T+3TC+EFV
1307	3	3	30	male	married	homosexuality	211	D4T+3TC+EFV	TDF+3TC+EFV	HBV coinfection
1308	3	42	46	male	married	heterosexuality	116	AZT+3TC+NVP
1309	3	22	38	female	married	heterosexuality	239	AZT+3TC+NVP	3TC+EFV+LPV	treatment failure
1310	3	38	58	male	married	heterosexuality	118	AZT+3TC+NVP
1311	3	39	58	male	married	not determined	17	AZT+3TC+EFV
1313	3	13	76	male	married	homosexuality	106	D4T+3TC+NVP	AZT+3TC+NVP	lipodystrophy
1315	3	39	31	male	married	heterosexuality	42	AZT+3TC+EFV
1316	3	39	31	male	single	homosexuality	98	AZT+3TC+EFV
1317	3	13	24	female	married	heterosexuality	180	D4T+3TC+NVP	AZT+3TC+EFV	peripheral neuropathy
1320	3	39	24	male	single	homosexuality	29	AZT+3TC+EFV
1321	3	39	54	female	married	heterosexuality	345	AZT+3TC+EFV
1322	3	2	39	male	married	homosexuality	303	AZT+3TC+EFV	D4F+3TC+EFV	leucopenia
1323	3	38	38	male	married	homosexuality	236	AZT+3TC+EFV
1324	3	38	26	male	single	homosexuality	176	AZT+3TC+EFV
1325	3	39	40	male	married	heterosexuality	292	AZT+3TC+EFV
1326	3	38	23	male	single	not determined	315	AZT+3TC+EFV
1327	3	38	60	male	married	homosexuality	174	AZT+3TC+EFV
1329	3	20	39	male	married	heterosexuality	0	D4T+3TC+EFV	TDF+3TC+EFV	lipodystrophy
1330	3	38	33	male	married	homosexuality	12	D4T+3TC+EFV
1331	3	39	21	male	single	not determined	390	AZT+3TC+EFV
1332	3	38	30	male	single	homosexuality	340	AZT+3TC+EFV
1333	3	38	26	male	single	homosexuality	229	AZT+3TC+EFV
1335	3	11.9667	47	male	married	heterosexuality	18	AZT+3TC+NVP	D4T+3TC+NVP	leucopenia
1337	3	38	23	male	single	homosexuality	48	AZT+3TC+NVP
1338	3	38	85	male	single	homosexuality	288	AZT+3TC+EFV
1339	3	38	36	male	single	homosexuality	339	AZT+3TC+EFV
1340	3	38	29	male	single	homosexuality	263	AZT+3TC+EFV
1341	3	38	40	male	single	homosexuality	254	AZT+3TC+EFV
1342	3	38	18	male	single	homosexuality	73	AZT+3TC+EFV
1344	3	38	64	male	married	heterosexuality	339	AZT+3TC+EFV
1345	3	38	33	male	married	homosexuality	323	AZT+3TC+EFV
1348	3	38	24	male	single	homosexuality	324	AZT+3TC+EFV
1349	3	39	19	female	single	not determined	193	AZT+3TC+NVP
1350	3	2	49	male	divorced	heterosexuality	112	AZT+3TC+EFV	D4T+3TC+EFV	leucopenia
1351	3	38	32	male	single	homosexuality	268	AZT+3TC+EFV
1353	3	2	38	male	married	heterosexuality	261	AZT+3TC+EFV	TDF+3TC+EFV	lipodystrophy
1354	3	17	70	male	married	homosexuality	185	D4T+3TC+EFV	TDF+3TC+EFV	lipodystrophy
1355	3	26	26	male	single	homosexuality	30	AZT+3TC+EFV	TDF+3TC+EFV	lipodystrophy
1356	3	38	52	male	divorced	heterosexuality	161	AZT+3TC+EFV
1357	3	38	33	male	married	heterosexuality	7	D4T+3TC+EFV
1358	3	2	42	male	married	homosexuality	204	AZT+3TC+EFV	D4T+3TC+EFV	leucopenia
1359	3	38	43	male	single	homosexuality	353	AZT+3TC+EFV
1360	3	38	30	female	married	heterosexuality	36	D4T+3TC+NVP
1361	3	2	48	male	divorced	not determined	2	D4T+3TC+EFV	TDF+3TC+EFV	lipodystrophy
1362	3	0.5	35	male	single	homosexuality	146	AZT+3TC+NVP	D4T+3TC+NVP	leucopenia
1363	3	41	45	male	married	blood transfusion	20	D4T+3TC+EFV
1364	3	38	38	male	single	not determined	270	AZT+3TC+NVP
1365	3	37	26	male	single	homosexuality	156	AZT+3TC+EFV
1366	3	37	54	male	married	heterosexuality	250	AZT+3TC+EFV
1367	3	38	32	male	married	heterosexuality	24	AZT+3TC+EFV
1368	3	38	35	male	single	homosexuality	304	AZT+3TC+EFV
1369	3	37	47	male	married	homosexuality	253	AZT+3TC+EFV
1370	3	37	25	male	single	homosexuality	316	AZT+3TC+LPV
1371	3	2	34	male	single	homosexuality	112	AZT+3TC+EFV	D4T+3TC+EFV	leucopenia
1372	3	37	36	male	married	homosexuality	282	AZT+3TC+EFV
1373	3	37	43	male	married	heterosexuality	330	AZT+3TC+EFV
1374	3	17	54	female	married	heterosexuality	99	D4T+3TC+EFV	TDF+3TC+EFV	lipodystrophy
1376	3	37	32	male	single	homosexuality	104	AZT+3TC+EFV
1377	3	37	61	male	married	heterosexuality	304	AZT+3TC+EFV
1378	3	37	62	male	divorced	homosexuality	281	AZT+3TC+EFV
1379	3	37	49	male	married	heterosexuality	169	AZT+3TC+EFV
1380	3	37	36	male	single	homosexuality	278	AZT+3TC+EFV
1381	3	2	45	male	married	heterosexuality	12	D4T+3TC+NVP	D4T+3TC+EFV	rash
1382	3	37	36	male	single	homosexuality	244	AZT+3TC+EFV
1383	3	37	24	male	single	homosexuality	292	AZT+3TC+EFV
1385	3	0.5	57	male	married	heterosexuality	224	AZT+3TC+EFV	AZT+3TC+LPV	rash
1387	3	37	56	male	married	heterosexuality	224	AZT+3TC+EFV
1388	3	37	49	male	single	homosexuality	63	AZT+3TC+EFV
1389	3	38	37	male	single	heterosexuality	73	AZT+3TC+EFV
1391	3	37	36	male	single	homosexuality	297	AZT+3TC+EFV
1392	3	37	55	male	married	heterosexuality	318	AZT+3TC+EFV
1393	3	37	26	male	divorced	homosexuality	83	TDF+3TC+EFV
1394	3	37	44	male	married	homosexuality	173	AZT+3TC+EFV
1395	3	37	38	male	divorced	homosexuality	295	AZT+3TC+EFV
1396	3	37	54	male	married	not determined	32	AZT+3TC+NVP
1397	3	37	30	male	single	not determined	179	TDF+3TC+EFV
1398	3	37	27	male	single	homosexuality	240	AZT+3TC+EFV
1399	3	37	25	male	single	homosexuality	227	AZT+3TC+EFV
1402	3	37	31	male	married	homosexuality	429	AZT+3TC+EFV
1403	3	38	40	male	divorced	heterosexuality	191	TDF+3TC+EFV
1406	3	36	31	male	single	homosexuality	119	AZT+3TC+NVP
1407	3	37	27	male	single	homosexuality	295	AZT+3TC+EFV
1408	3	37	23	male	single	homosexuality	299	AZT+3TC+EFV
1409	3	37	53	male	married	not determined	303	AZT+3TC+EFV
1410	3	17	39	male	married	blood transfusion	314	D4T+3TC+EFV	TDF+3TC+EFV	lipodystrophy
1411	3	37	46	male	divorced	homosexuality	123	AZT+3TC+EFV
1412	3	37	44	female	divorced	blood transfusion	505	AZT+3TC+EFV
1413	3	37	32	male	married	heterosexuality	12	AZT+3TC+EFV
1414	3	21	64	female	married	heterosexuality	280	D4T+3TC+EFV	TDF+3TC+EFV	lipodystrophy
1415	3	37	47	male	married	heterosexuality	7	D4T+3TC+EFV
1416	3	37	30	male	married	not determined	46	AZT+3TC+EFV
1417	3	37	24	male	single	homosexuality	217	AZT+3TC+EFV
1418	3	37	25	male	single	homosexuality	123	AZT+3TC+EFV
1419	3	37	30	male	single	homosexuality	10	AZT+3TC+EFV
1420	3	37	53	male	married	homosexuality	84	AZT+3TC+EFV
1421	3	37	23	male	single	homosexuality	290	AZT+3TC+EFV
1422	3	36	45	male	married	homosexuality	314	AZT+3TC+EFV
1424	3	9	41	female	married	heterosexuality	232	AZT+3TC+EFV	TDF+3TC+EFV	leucopenia
1426	3	1	59	male	married	not determined	50	AZT+3TC+EFV	TDF+3TC+EFV	leucopenia
1427	3	22	37	male	single	homosexuality	435	TDF+3TC+EFV	TDF+3TC+LPV	CNS adverse events
1428	3	37	62	male	married	homosexuality	233	AZT+3TC+EFV
1429	3	36	36	male	married	homosexuality	211	AZT+3TC+EFV
1430	3	36	22	male	single	homosexuality	266	AZT+3TC+EFV
1431	3	36	25	male	single	homosexuality	118	AZT+3TC+EFV
1432	3	36	59	male	single	heterosexuality	213	AZT+3TC+EFV
1433	3	0.5	29	female	married	blood transfusion	84	D4T+3TC+NVP	D4T+3TC+EFV	rash
1434	3	36	26	male	single	homosexuality	190	AZT+3TC+NVP
1435	3	36	24	male	single	homosexuality	297	AZT+3TC+EFV
1436	3	36	43	male	married	homosexuality	203	AZT+3TC+EFV
1437	3	36	42	male	single	homosexuality	26	AZT+3TC+EFV
1438	3	37	28	male	single	homosexuality	143	AZT+3TC+EFV
1439	3	36	20	male	single	homosexuality	230	AZT+3TC+EFV
1440	3	36	41	male	married	homosexuality	83	AZT+3TC+NVP
1441	3	36	43	male	single	homosexuality	215	AZT+3TC+EFV
1442	3	36	25	male	single	homosexuality	161	AZT+3TC+EFV
1443	3	36	33	male	married	homosexuality	235	AZT+3TC+EFV
1444	3	36	33	male	married	homosexuality	189	AZT+3TC+EFV
1446	3	40	33	male	single	homosexuality	131	AZT+3TC+EFV
1447	3	2	25	male	married	homosexuality	260	AZT+3TC+EFV	D4T+3TC+EFV	leucopenia
1449	3	36	25	male	single	homosexuality	297	AZT+3TC+EFV
1450	3	36	47	male	married	heterosexuality	20	AZT+3TC+EFV
1451	3	36	36	male	married	homosexuality	285	AZT+3TC+EFV
1452	3	36	55	male	married	not determined	249	AZT+3TC+EFV
1453	3	36	32	male	single	heterosexuality	238	AZT+3TC+EFV
1454	3	0.5	33	male	divorced	homosexuality	332	AZT+3TC+EFV	AZT+3TC+LPV	rash
1455	3	36	41	male	single	homosexuality	290	AZT+3TC+EFV
1456	3	36	34	male	single	heterosexuality	56	AZT+3TC+EFV
1457	3	36	33	male	single	homosexuality	281	AZT+3TC+EFV
1458	3	36	21	male	single	homosexuality	250	AZT+3TC+EFV
1459	3	0.5	59	male	divorced	not determined	54	AZT+3TC+EFV	TDF+3TC+EFV	HBV coinfection
1460	3	36	46	male	single	homosexuality	274	AZT+3TC+EFV
1461	3	36	26	male	single	homosexuality	283	AZT+3TC+EFV
1462	3	36	49	male	single	not determined	287	AZT+3TC+EFV
1463	3	36	34	male	single	homosexuality	189	AZT+3TC+EFV
1464	3	36	20	female	single	homosexuality	240	AZT+3TC+EFV
1465	3	36	34	male	married	blood transfusion	259	AZT+3TC+EFV
1466	3	3	67	male	married	not determined	100	D4T+3TC+EFV	TDF+3TC+EFV	peripheral neuropathy
1467	3	36	37	male	single	homosexuality	49	AZT+3TC+EFV
1468	3	0.5	25	male	single	homosexuality	473	D4T+3TC+EFV	D4T+3TC+LPV	rash
1469	3	36	40	male	single	not determined	22	AZT+3TC+EFV
1470	3	36	29	female	married	heterosexuality	337	AZT+3TC+EFV
1471	3	2	49	female	married	heterosexuality	265	AZT+3TC+EFV	AZT+3TC+LPV	CNS adverse events
1472	3	35	29	male	married	not determined	74	TDF+3TC+EFV
1473	3	35	30	male	single	homosexuality	285	TDF+3TC+EFV
1474	3	2	34	male	single	homosexuality	75	TDF+3TC+EFV	TDF+3TC+LPV	rash
1475	3	35	29	male	single	homosexuality	25	AZT+3TC+EFV
1476	3	35	29	male	single	homosexuality	228	AZT+3TC+EFV
1477	3	35	45	male	married	homosexuality	408	AZT+3TC+EFV
1478	3	36	51	male	married	not determined	180	AZT+3TC+NVP
1479	3	36	47	male	single	heterosexuality	224	AZT+3TC+EFV
1480	3	28	27	male	single	homosexuality	295	AZT+3TC+EFV
1482	3	36	33	male	married	heterosexuality	204	AZT+3TC+EFV
1483	3	36	49	male	single	homosexuality	188	AZT+3TC+EFV
1484	3	35	44	male	married	heterosexuality	22	AZT+3TC+NVP
1485	3	30	26	male	single	homosexuality	210	AZT+3TC+EFV
1488	3	35	58	male	married	heterosexuality	295	AZT+3TC+EFV
1489	3	35	32	male	single	homosexuality	280	AZT+3TC+EFV
1490	3	35	21	male	single	homosexuality	225	AZT+3TC+EFV
1491	3	35	30	male	single	homosexuality	152	AZT+3TC+EFV
1492	3	13	28	male	single	heterosexuality	34	D4T+3TC+NVP	TDF+3TC+NVP	peripheral neuropathy
1493	3	17	28	female	married	not determined	336	D4T+3TC+EFV	TDF+3TC+EFV	lipodystrophy
1494	3	35	40	male	divorced	homosexuality	219	AZT+3TC+EFV
1495	3	2	62	male	married	not determined	142	AZT+3TC+EFV	D4T+3TC+EFV	leucopenia
1496	3	35	27	male	single	homosexuality	244	TDF+3TC+EFV
1497	3	35	41	male	married	homosexuality	273	AZT+3TC+EFV
1498	3	18	41	male	single	homosexuality	155	D4T+3TC+EFV	TDF+3TC+EFV	lipodystrophy
1500	3	35	24	male	single	homosexuality	194	AZT+3TC+EFV
1501	3	35	31	male	married	homosexuality	53	AZT+3TC+EFV
1502	3	35	38	male	married	homosexuality	170	AZT+3TC+EFV
1504	3	34	36	male	married	homosexuality	264	AZT+3TC+EFV
1505	3	35	24	male	single	heterosexuality	188	AZT+3TC+EFV
1506	3	35	50	male	married	not determined	103	AZT+3TC+EFV
1509	3	41	49	male	single	homosexuality	195	AZT+3TC+EFV
1510	3	35	38	male	married	homosexuality	260	AZT+3TC+EFV
1512	3	31	31	male	single	homosexuality	300	TDF+3TC+EFV	AZT+3TC+LPV	treatment failure
1513	3	35	45	male	single	heterosexuality	156	TDF+3TC+EFV
1514	3	35	46	male	single	homosexuality	264	AZT+3TC+EFV
1515	3	35	44	male	single	heterosexuality	185	AZT+3TC+EFV
1516	3	35	35	male	married	homosexuality	290	AZT+3TC+EFV
1517	3	35	40	male	married	heterosexuality	67	TDF+3TC+EFV
1518	3	2	78	male	married	not determined	296	AZT+3TC+EFV	AZT+3TC+LPV	rash
1519	3	1	27	male	single	homosexuality	283	AZT+3TC+NVP	D4T+3TC+EFV	leucopenia
1520	3	35	45	male	married	homosexuality	182	D4T+3TC+EFV
1521	3	35	23	male	single	heterosexuality	345	AZT+3TC+EFV
1522	3	36	35	male	single	homosexuality	342	AZT+3TC+EFV
1526	3	34	50	male	married	not determined	22	TDF+3TC+EFV
1528	3	35	29	male	single	homosexuality	358	AZT+3TC+EFV
1529	3	34	43	female	married	heterosexuality	275	AZT+3TC+EFV
1530	3	34	21	male	single	homosexuality	252	D4T+3TC+EFV
1531	3	0.5	54	female	married	homosexuality	331	AZT+3TC+EFV	AZT+3TC+LPV	rash
1532	3	34	27	male	single	homosexuality	36	AZT+3TC+EFV
1533	3	34	28	male	divorced	heterosexuality	219	AZT+3TC+EFV
1534	3	34	29	male	single	homosexuality	336	AZT+3TC+EFV
1535	3	35	31	male	married	heterosexuality	271	AZT+3TC+EFV
1536	3	34	55	male	divorced	heterosexuality	102	TDF+3TC+EFV
1537	3	34	50	male	married	not determined	231	AZT+3TC+EFV
1538	3	34	30	female	married	heterosexuality	215	AZT+3TC+EFV
1539	3	35	40	male	single	homosexuality	274	AZT+3TC+EFV
1541	3	34	25	male	single	homosexuality	198	AZT+3TC+EFV
1542	3	34	57	male	married	heterosexuality	7	AZT+3TC+EFV
1543	3	0.5	38	male	single	homosexuality	10	AZT+3TC+EFV	D4T+3TC+EFV	leucopenia
1544	3	34	36	male	single	homosexuality	223	AZT+3TC+EFV
1545	3	34	66	male	married	not determined	295	AZT+3TC+EFV
1546	3	34	27	male	single	not determined	135	AZT+3TC+EFV
1547	3	36	52	male	single	homosexuality	9	D4T+3TC+EFV
1548	3	34	30	male	single	homosexuality	216	AZT+3TC+EFV
1549	3	34	31	male	single	homosexuality	197	AZT+3TC+EFV
1550	3	11	28	female	married	not determined	51	TDF+3TC+NVP	TDF+3TC+LPV	rash
1551	3	11	62	male	married	heterosexuality	450	D4T+3TC+EFV	TDF+3TC+EFV	lipodystrophy
1552	3	34	45	male	married	not determined	61	AZT+3TC+EFV
1553	3	34	53	male	married	not determined	47	D4T+3TC+EFV
1554	3	11	49	male	married	not determined	307	D4T+3TC+EFV	TDF+3TC+LPV	HBV coinfection
1555	3	33	32	male	single	homosexuality	91	AZT+3TC+EFV
1556	3	33	44	male	married	not determined	141	AZT+3TC+EFV
1557	3	14	37	male	single	homosexuality	137	D4T+3TC+EFV	TDF+3TC+EFV	lipodystrophy
1558	3	33	47	male	divorced	homosexuality	57	AZT+3TC+EFV
1559	3	33	32	male	single	homosexuality	204	AZT+3TC+EFV
1560	3	22	33	female	married	intravenous drug user	275	D4T+3TC+EFV	TDF+3TC+EFV	lipodystrophy
1561	3	34	25	male	single	homosexuality	171	AZT+3TC+EFV
1562	3	33	30	female	married	heterosexuality	266	AZT+3TC+EFV
1563	3	33	31	male	single	homosexuality	287	AZT+3TC+EFV
1564	3	33	50	male	married	not determined	4	AZT+3TC+EFV
1565	3	17	30	male	single	homosexuality	6	D4T+3TC+EFV	TDF+3TC+EFV	lipodystrophy
1566	3	3	67	male	married	homosexuality	84	AZT+3TC+EFV	D4T+3TC+EFV	leucopenia
1567	3	33	26	male	single	homosexuality	263	AZT+3TC+EFV
1568	3	2	64	male	married	heterosexuality	232	AZT+3TC+EFV	D4T+3TC+EFV	leucopenia
1569	3	2	29	male	single	homosexuality	307	TDF+3TC+EFV	TDF+3TC+LPV	rash
1570	3	9	30	male	single	homosexuality	295	AZT+3TC+EFV	TDF+3TC+EFV	leucopenia
1571	3	33	27	male	single	homosexuality	354	AZT+3TC+EFV
1572	3	9	29	male	single	homosexuality	248	AZT+3TC+EFV	TDF+3TC+EFV	peripheral neuropathy
1573	3	33	38	female	married	heterosexuality	28	TDF+3TC+EFV
1574	3	1	54	male	married	intravenous drug user	174	AZT+3TC+EFV	D4T+3TC+EFV	leucopenia
1575	3	20	21	male	single	homosexuality	61	AZT+3TC+EFV	TDF+3TC+EFV	lipodystrophy
1576	3	13	35	male	single	homosexuality	262	AZT+3TC+EFV	TDF+LPV+RAL	treatment failure
1577	3	0.5	37	male	divorced	homosexuality	45	AZT+3TC+EFV	AZT+3TC+LPV	rash
1578	3	33	23	male	single	homosexuality	239	AZT+3TC+EFV
1579	3	33	28	male	single	homosexuality	180	TDF+3TC+EFV
1580	3	33	22	female	married	heterosexuality	356	TDF+3TC+EFV
1582	3	33	61	male	live together	homosexuality	237	AZT+3TC+EFV
1583	3	33	27	male	single	not determined	342	AZT+3TC+EFV
1584	3	33	36	male	single	homosexuality	307	AZT+3TC+EFV
1585	3	33	25	male	single	homosexuality	285	AZT+3TC+EFV
1586	3	33	29	male	single	homosexuality	202	AZT+3TC+EFV
1587	3	33	39	male	married	homosexuality	175	AZT+3TC+EFV
1588	3	33	43	male	single	homosexuality	210	AZT+3TC+NVP
1589	3	33	35	male	married	not determined	62	AZT+3TC+EFV
1590	3	33	57	male	married	not determined	203	AZT+3TC+NVP
1591	3	33	33	male	single	homosexuality	193	AZT+3TC+EFV
1592	3	33	38	male	divorced	heterosexuality	105	AZT+3TC+EFV
1593	3	33	26	male	single	homosexuality	320	AZT+3TC+EFV
1594	3	33	32	male	married	homosexuality	178	AZT+3TC+EFV
1596	3	33	29	male	married	heterosexuality	150	D4T+3TC+EFV
1597	3	33	23	male	single	homosexuality	240	AZT+3TC+EFV
1598	3	6	23	male	single	homosexuality	286	AZT+3TC+EFV	TDF+3TC+EFV	lipodystrophy
1599	3	33	33	male	single	homosexuality	275	AZT+3TC+EFV
1600	3	33	36	male	single	homosexuality	221	AZT+3TC+EFV
1601	3	33	42	male	married	heterosexuality	310	AZT+3TC+EFV
1602	3	32	22	male	single	homosexuality	300	AZT+3TC+EFV
1603	3	1	32	male	single	homosexuality	304	AZT+3TC+EFV	AZT+3TC+LPV	rash
1604	3	13	25	male	single	homosexuality	159	D4T+3TC+NVP	TDF+3TC+NVP	lipodystrophy
1605	3	33	58	male	married	homosexuality	213	AZT+3TC+EFV
1606	3	32	27	male	single	homosexuality	262	AZT+3TC+EFV
1607	3	33	41	male	divorced	heterosexuality	368	AZT+3TC+EFV
1608	3	2	49	male	married	not determined	402	AZT+3TC+EFV	TDF+3TC+EFV	gastrointestinal tract intolerance
1609	3	33	35	male	single	homosexuality	286	D4T+3TC+EFV
1610	3	3	36	male	married	homosexuality	238	AZT+3TC+EFV	D4T+3TC+EFV	leucopenia
1612	3	32	51	male	married	not determined	57	AZT+3TC+NVP
1613	3	21	51	male	married	heterosexuality	104	D4T+3TC+EFV	TDF+3TC+EFV	lipodystrophy
1614	3	32	39	male	divorced	homosexuality	127	TDF+3TC+EFV
1615	3	32	36	male	single	homosexuality	260	AZT+3TC+EFV
1616	3	14	66	male	married	homosexuality	199	D4T+3TC+EFV	TDF+3TC+EFV	lipodystrophy
1618	3	32	33	male	single	heterosexuality	314	AZT+3TC+EFV
1619	3	33	52	male	divorced	heterosexuality	203	TDF+3TC+EFV
1620	3	32	23	male	single	homosexuality	115	AZT+3TC+LPV
1621	3	32	40	male	married	heterosexuality	200	AZT+3TC+EFV
1622	3	0.5	62	female	married	heterosexuality	200	AZT+3TC+EFV	D4T+3TC+EFV	leucopenia
1623	3	32	40	male	single	homosexuality	308	TDF+3TC+EFV
1624	3	32	33	female	married	heterosexuality	391	AZT+3TC+NVP
1625	3	32	50	male	married	not determined	227	TDF+3TC+EFV
1626	3	32	42	male	single	homosexuality	52	AZT+3TC+EFV
1627	3	32	21	male	single	homosexuality	327	AZT+3TC+EFV
1628	3	14	40	male	married	heterosexuality	14	D4T+3TC+EFV	TDF+3TC+EFV	peripheral neuropathy
1629	3	32	81	male	married	not determined	265	D4T+3TC+EFV
1630	3	13	23	male	single	homosexuality	227	AZT+3TC+EFV	TDF+3TC+EFV	leucopenia
1631	3	32	51	male	married	not determined	285	AZT+3TC+EFV
1632	3	2	30	male	single	heterosexuality	59	AZT+3TC+NVP	D4T+3TC+NVP	leucopenia
1633	3	2	60	male	married	not determined	213	AZT+3TC+EFV	TDF+3TC+LPV	CNS adverse events
1634	3	32	52	male	married	not determined	224	AZT+3TC+EFV
1635	3	32	29	male	single	homosexuality	160	AZT+3TC+EFV
1636	3	32	21	male	single	homosexuality	316	AZT+3TC+EFV
1637	3	32	25	male	single	homosexuality	240	AZT+3TC+EFV
1638	3	32	24	male	single	heterosexuality	46	D4T+3TC+NVP
1639	3	32	38	male	married	homosexuality	226	TDF+3TC+EFV
1640	3	32	56	male	married	homosexuality	264	TDF+3TC+EFV
1641	3	32	53	male	married	homosexuality	122	AZT+3TC+EFV
1642	3	32	30	male	single	homosexuality	314	AZT+3TC+LPV/r
1643	3	33	62	male	married	homosexuality	128	AZT+3TC+EFV
1647	3	32	35	male	married	heterosexuality	250	AZT+3TC+EFV
1648	3	32	36	male	married	heterosexuality	855	AZT+3TC+EFV
1649	3	32	33	male	divorced	homosexuality	269	AZT+3TC+EFV
1650	3	32	42	male	widowed	homosexuality	765	AZT+3TC+EFV
1653	3	32	63	male	married	not determined	526	AZT+3TC+EFV
1654	3	32	48	male	single	not determined	228	AZT+3TC+NVP
1655	3	14	52	male	divorced	homosexuality	14	AZT+3TC+NVP	TDF+3TC+NVP	gastrointestinal tract intolerance
1656	3	0.5	45	male	married	homosexuality	318	AZT+3TC+NVP	D4T+3TC+LPV	leucopenia
1657	3	32	31	female	married	not determined	235	AZT+3TC+LPV/r
1661	3	32	38	male	married	heterosexuality	213	D4T+3TC+EFV
1663	3	2	36	male	divorced	homosexuality	234	AZT+3TC+EFV	D4T+3TC+EFV	leucopenia
1665	3	32	46	male	married	homosexuality	259	TDF+3TC+EFV
1666	3	10	41	male	married	not determined	40	D4T+3TC+EFV	TDF+3TC+EFV	lipodystrophy
1667	3	0.5	34	male	married	not determined	2	D4T+3TC+NVP	D4T+3TC+EFV	rash
1668	3	0.5	48	male	married	not determined	117	D4T+3TC+EFV	D4T+3TC+LPV	rash
1669	3	13	59	male	married	not determined	61	D4T+3TC+EFV	D4T+3TC+LPV	rash
1670	3	32	52	male	married	heterosexuality	338	AZT+3TC+EFV
1671	3	31	41	male	divorced	homosexuality	146	AZT+3TC+EFV
1672	3	31	43	male	married	homosexuality	161	TDF+3TC+EFV
1673	3	6	28	male	single	homosexuality	277	TDF+3TC+EFV	TDF+3TC+LPV	hepatic toxicity
1675	3	31	53	male	married	not determined	329	AZT+3TC+EFV
1682	3	31	23	male	single	homosexuality	249	AZT+3TC+EFV
1683	3	31	40	male	married	homosexuality	218	AZT+3TC+EFV
1684	3	31	30	male	single	homosexuality	151	AZT+3TC+EFV
1686	3	14	30	male	single	homosexuality	28	D4T+3TC+EFV	TDF+3TC+EFV	lipodystrophy
1687	3	31	48	male	married	not determined	29	TDF+3TC+EFV
1688	3	6	58	female	married	heterosexuality	227	AZT+3TC+EFV	AZT+3TC+LPV	CNS adverse events
1689	3	31	42	male	married	heterosexuality	284	AZT+3TC+EFV
1690	3	31	34	male	married	homosexuality	16	TDF+3TC+EFV
1691	3	3	45	female	married	heterosexuality	18	D4T+3TC+EFV	D4T+3TC+LPV	rash
1692	3	32	39	male	married	not determined	28	TDF+3TC+EFV
1694	3	1	56	male	single	homosexuality	300	AZT+3TC+EFV	D4T+3TC+LPV	gastrointestinal tract intolerance
1695	3	31	52	male	widowed	homosexuality	165	AZT+3TC+EFV
1696	3	31	21	male	single	homosexuality	142	AZT+3TC+EFV
1698	3	31	23	male	single	homosexuality	293	AZT+3TC+EFV
1699	3	31	26	male	single	homosexuality	173	AZT+3TC+LPV/r
1700	3	2	52	male	single	homosexuality	31	AZT+3TC+NVP	D4T+3TC+NVP	leucopenia
1701	3	31	42	male	married	homosexuality	289	AZT+3TC+EFV
1702	3	31	31	male	single	heterosexuality	114	AZT+3TC+EFV
1703	3	31	26	female	married	heterosexuality	453	AZT+3TC+EFV
1706	3	31	32	male	single	not determined	331	AZT+3TC+EFV
1707	3	0.5	28	female	single	not determined	205	D4T+3TC+NVP	D4T+3TC+LPV	hepatic toxicity
1708	3	31	24	male	single	homosexuality	237	AZT+3TC+EFV
1710	3	31	27	male	single	homosexuality	249	AZT+3TC+EFV
1713	3	31	37	male	married	heterosexuality	273	AZT+3TC+EFV
1714	3	31	51	male	married	homosexuality	364	AZT+3TC+EFV
1717	3	31	35	male	married	heterosexuality	213	AZT+3TC+EFV
1718	3	31	27	male	single	homosexuality	286	AZT+3TC+EFV
1720	3	13	48	male	single	homosexuality	233	D4T+3TC+EFV	TDF+3TC+EFV	lipodystrophy
1723	3	15	42	male	divorced	heterosexuality	253	AZT+3TC+EFV	AZT+3TC+LPV/r	hepatic toxicity
1724	3	31	28	male	single	heterosexuality	241	AZT+3TC+EFV
1726	3	31	27	male	single	homosexuality	302	AZT+3TC+EFV
1727	3	31	37	male	single	homosexuality	278	AZT+3TC+EFV
1729	3	32	53	male	married	homosexuality	269	AZT+3TC+EFV
1731	3	11	35	male	single	not determined	36	D4T+3TC+EFV	D4T+3TC+LPV	CNS adverse events
1732	3	30	34	male	married	homosexuality	245	TDF+3TC+EFV
1733	3	2	50	male	married	not determined	266	AZT+3TC+NVP	AZT+3TC+LPV	hepatic toxicity
1735	3	30	43	male	single	homosexuality	252	AZT+3TC+NVP
1736	3	30	65	male	married	not determined	311	AZT+3TC+EFV
1737	3	30	28	male	single	homosexuality	320	TDF+3TC+EFV
1738	3	30	46	male	married	heterosexuality	322	AZT+3TC+EFV
1739	3	30	63	male	married	not determined	214	AZT+3TC+EFV
1740	3	30	64	female	married	heterosexuality	325	AZT+3TC+EFV
1741	3	10	61	female	married	not determined	241	D4T+3TC+EFV	TDF+3TC+EFV	peripheral neuropathy
1742	3	30	31	male	single	homosexuality	18	AZT+3TC+NVP
1743	3	11	32	male	single	homosexuality	2	D4T+3TC+EFV	TDF+3TC+EFV	lipodystrophy
1744	3	31	71	male	married	not determined	45	D4T+3TC+EFV
1745	3	31	44	male	married	not determined	42	D4T+3TC+EFV
1746	3	31	28	male	single	homosexuality	430	AZT+3TC+NVP
1747	3	3	46	male	single	homosexuality	341	AZT+3TC+LPV	TDF+3TC+LPV	anemia
1748	3	30	58	male	married	homosexuality	317	AZT+3TC+EFV
1749	3	30	46	male	married	homosexuality	55	AZT+3TC+EFV
1750	3	1	28	male	single	homosexuality	238	AZT+3TC+EFV	AZT+3TC+LPV	rash
1754	3	30	37	male	married	homosexuality	247	AZT+3TC+EFV
1757	3	31	32	male	married	not determined	262	AZT+3TC+EFV
1758	3	30	44	male	married	homosexuality	256	AZT+3TC+EFV
1759	3	30	58	female	married	heterosexuality	223	D4T+3TC+EFV
1760	3	30	33	male	married	not determined	234	AZT+3TC+EFV
1761	3	30	25	male	single	homosexuality	348	AZT+3TC+EFV
1762	3	30	23	male	single	homosexuality	252	AZT+3TC+EFV
1763	3	30	44	male	divorced	homosexuality	339	AZT+3TC+EFV
1765	3	30	17	male	single	homosexuality	23	D4T+3TC+EFV
1766	3	30	62	male	married	heterosexuality	12	D4T+3TC+EFV
1767	3	30	32	male	single	homosexuality	300	AZT+3TC+EFV
1768	3	30	53	male	married	homosexuality	197	AZT+3TC+EFV
1769	3	32	39	male	single	homosexuality	51	AZT+3TC+EFV
1770	3	30	45	male	married	homosexuality	235	D4T+3TC+EFV
1771	3	30	32	female	married	heterosexuality	341	AZT+3TC+EFV
1772	3	31	57	male	married	heterosexuality	28	D4T+3TC+EFV
1773	3	0.5	58	male	single	heterosexuality	139	D4T+3TC+NVP	D4T+3TC+EFV	rash
1774	3	11	26	male	single	homosexuality	18	AZT+3TC+EFV	TDF+3TC+NVP	leucopenia
1775	3	30	47	male	married	homosexuality	239	AZT+3TC+EFV
1776	3	1	50	male	married	homosexuality	331	AZT+3TC+NVP	AZT+3TC+LPV	rash
1777	3	0.5	29	male	single	homosexuality	8	AZT+3TC+NVP	D4T+3TC+NVP	anemia
1778	3	30	26	male	single	homosexuality	275	AZT+3TC+EFV
1779	3	30	23	male	single	homosexuality	279	AZT+3TC+EFV
1780	3	1	52	male	married	heterosexuality	92	AZT+3TC+NVP	D4T+3TC+NVP	anemia
1781	3	30	31	male	single	homosexuality	289	AZT+3TC+EFV
1783	3	30	31	male	single	homosexuality	373	TDF+3TC+EFV
1784	3	30	32	male	married	homosexuality	274	AZT+3TC+LPV
1785	3	30	34	male	single	homosexuality	127	AZT+3TC+EFV
1786	3	30	38	female	married	heterosexuality	125	AZT+3TC+EFV
1787	3	30	36	male	single	homosexuality	335	AZT+3TC+EFV
1788	3	26	60	male	married	not determined	62	D4T+3TC+NVP	TDF+3TC+NVP	lipodystrophy
1789	3	30	45	male	divorced	heterosexuality	297	AZT+3TC+EFV
1790	3	30	33	female	married	heterosexuality	275	AZT+3TC+EFV
1791	3	30	62	male	married	homosexuality	253	AZT+3TC+EFV
1792	3	29	49	male	single	heterosexuality	226	TDF+3TC+EFV
1793	3	29	63	male	married	not determined	273	AZT+3TC+NVP
1794	3	29	29	female	single	heterosexuality	310	TDF+3TC+EFV
1795	3	29	58	female	married	not determined	357	AZT+3TC+LPV
1796	3	29	46	male	married	not determined	246	D4T+3TC+EFV
1797	3	14	34	male	married	not determined	105	D4T+3TC+EFV	TDF+3TC+EFV	lipodystrophy
1798	3	16	25	male	single	homosexuality	29	D4T+3TC+EFV	TDF+3TC+EFV	lipodystrophy
1799	3	30	45	male	married	not determined	18	TDF+3TC+EFV
1800	3	30	32	male	single	homosexuality	1	D4T+3TC+EFV
1801	3	30	46	male	married	heterosexuality	229	AZT+3TC+EFV
1802	3	29	54	male	married	heterosexuality	13	D4T+3TC+NVP
1803	3	29	27	male	single	homosexuality	13	AZT+3TC+NVP
1804	3	29	26	male	single	homosexuality	215	AZT+3TC+LPV
1806	3	25	47	male	married	homosexuality	117	D4T+3TC+EFV	TDF+3TC+EFV	lipodystrophy
1807	3	29	49	male	married	not determined	240	AZT+3TC+EFV
1808	3	29	25	male	single	heterosexuality	282	AZT+3TC+LPV
1809	3	2	29	male	single	blood transfusion	164	AZT+3TC+EFV	AZT+3TC+LPV	rash
1810	3	27	22	male	single	homosexuality	193	D4T+3TC+EFV	TDF+3TC+EFV	lipodystrophy
1811	3	30	25	male	married	homosexuality	11	AZT+3TC+EFV
1812	3	29	44	male	married	homosexuality	227	AZT+3TC+EFV
1813	3	29	27	male	single	homosexuality	318	AZT+3TC+LPV
1815	3	29	50	male	married	homosexuality	312	AZT+3TC+EFV
1816	3	6	30	male	married	homosexuality	303	AZT+3TC+EFV	D4T+3TC+EFV	anemia
1818	3	0.5	45	male	divorced	homosexuality	19	AZT+3TC+NVP	D4T+3TC+NVP	gastrointestinal tract intolerance
1819	3	29	63	female	married	heterosexuality	277	AZT+3TC+EFV
1820	3	2	52	male	married	heterosexuality	189	AZT+3TC+EFV	D4T+3TC+EFV	anemia
1821	3	29	52	male	married	homosexuality	147	AZT+3TC+EFV
1822	3	29	26	male	single	homosexuality	260	TDF+3TC+EFV
1823	3	29	41	male	married	not determined	28	D4T+3TC+EFV
1824	3	29	29	male	single	heterosexuality	19	AZT+3TC+NVP
1825	3	29	29	female	married	heterosexuality	272	AZT+3TC+LPV
1826	3	10	30	male	divorced	homosexuality	305	D4T+3TC+EFV	TDF+3TC+EFV	lipodystrophy
1827	3	29	27	male	single	homosexuality	553	AZT+3TC+EFV
1828	3	29	28	male	single	heterosexuality	338	AZT+3TC+EFV
1829	3	29	27	male	married	heterosexuality	306	AZT+3TC+EFV
1830	3	29	31	male	single	heterosexuality	30	AZT+3TC+EFV
1831	3	29	28	male	married	heterosexuality	347	AZT+3TC+EFV
1832	3	29	51	male	divorced	heterosexuality	217	AZT+3TC+EFV
1833	3	30	51	male	divorced	homosexuality	244	TDF+3TC+EFV
1834	3	9	57	male	married	not determined	200	AZT+3TC+EFV	EFV+3TC+LPV	gastrointestinal tract intolerance
1835	3	29	57	male	married	heterosexuality	328	AZT+3TC+LPV
1836	3	29	66	male	married	homosexuality	216	D4T+3TC+EFV
1837	3	29	26	male	single	homosexuality	284	AZT+3TC+EFV
1838	3	29	27	male	single	blood transfusion	359	AZT+3TC+LPV
1839	3	29	52	male	married	not determined	171	D4T+3TC+EFV
1840	3	1	51	male	married	not determined	6	AZT+3TC+EFV	D4T+3TC+EFV	anemia
1841	3	29	71	female	married	heterosexuality	61	D4T+3TC+EFV
1842	3	29	32	male	single	heterosexuality	279	AZT+3TC+EFV
1843	3	9	29	male	single	homosexuality	150	TDF+3TC+EFV	TDF+3TC+LPV	CNS adverse events
1846	3	29	52	female	married	not determined	345	AZT+3TC+EFV
1847	3	28	37	male	single	homosexuality	16	AZT+3TC+EFV
1848	3	28	41	male	married	homosexuality	125	AZT+3TC+EFV
1849	3	1	29	male	single	homosexuality	286	AZT+3TC+EFV	D4T+3TC+EFV	anemia
1850	3	28	25	male	single	homosexuality	349	AZT+3TC+EFV
1851	3	28	32	male	single	homosexuality	330	AZT+3TC+EFV
1852	3	28	27	male	married	homosexuality	352	AZT+3TC+EFV
1853	3	28	61	male	married	not determined	12	AZT+3TC+EFV
1854	3	28	23	male	single	homosexuality	195	AZT+3TC+EFV
1855	3	28	54	male	married	not determined	89	AZT+3TC+EFV
1857	3	28	30	male	single	homosexuality	326	AZT+3TC+EFV
1858	3	0.5	43	male	divorced	homosexuality	44	AZT+3TC+NVP	D4T+3TC+NVP	anemia
1859	3	10	57	male	married	heterosexuality	5	D4T+3TC+EFV	TDF+3TC+LPV	peripheral neuropathy
1860	3	28	32	male	single	homosexuality	234	TDF+3TC+EFV
1861	3	28	36	male	married	not determined	268	AZT+3TC+EFV
1862	3	24	42	male	married	not determined	347	AZT+3TC+EFV
1863	3	28	39	male	married	homosexuality	278	AZT+3TC+EFV
1865	3	28	51	male	single	heterosexuality	32	AZT+3TC+EFV
1866	3	29	24	male	single	homosexuality	124	AZT+3TC+EFV
1868	3	20	23	male	single	homosexuality	715	TDF+3TC+EFV
1869	3	28	33	male	single	not determined	329	AZT+3TC+EFV
1871	3	28	26	male	single	homosexuality	283	TDF+3TC+EFV
1872	3	28	29	male	single	homosexuality	286	TDF+3TC+EFV
1873	3	28	25	male	single	homosexuality	494	AZT+3TC+EFV
1874	3	28	32	male	single	homosexuality	271	AZT+3TC+EFV
1875	3	28	49	male	married	not determined	127	AZT+3TC+EFV
1876	3	2	65	male	married	not determined	330	AZT+3TC+EFV	AZT+3TC+LPV	rash
1877	3	28	55	male	divorced	not determined	218	AZT+3TC+NVP
1878	3	6	52	male	married	homosexuality	412	AZT+3TC+LPV	TDF+3TC+LPV	anemia
1879	3	28	30	female	married	heterosexuality	224	D4T+3TC+EFV
1882	3	30	51	male	single	homosexuality	158	TDF+3TC+EFV
1883	3	28	36	male	single	homosexuality	194	AZT+3TC+EFV
1884	3	28	30	male	single	homosexuality	187	AZT+3TC+EFV
1886	3	28	39	male	single	homosexuality	317	AZT+3TC+EFV
1888	3	29	34	male	single	homosexuality	183	TDF+3TC+EFV
1890	3	24	19	male	single	homosexuality	350	AZT+3TC+EFV	TDF+3TC+EFV	lipodystrophy
1891	3	0.5	34	male	single	heterosexuality	344	AZT+3TC+EFV	TDF+3TC+EFV	leucopenia
1892	3	2	60	male	married	homosexuality	166	AZT+3TC+NVP	D4T+3TC+NVP	leucopenia
1893	3	28	38	male	single	not determined	40	AZT+3TC+EFV
1894	3	28	26	male	single	homosexuality	323	TDF+3TC+EFV
1895	3	29	25	male	single	homosexuality	212	D4T+3TC+NVP
1896	3	6	28	male	single	homosexuality	81	D4T+3TC+EFV	TDF+3TC+LPV	peripheral neuropathy
1897	3	0.5	32	male	married	not determined	303	AZT+3TC+EFV	AZT+3TC+LPV	rash
1898	3	28	35	male	single	homosexuality	98	AZT+3TC+EFV
1899	3	2	26	male	single	homosexuality	301	AZT+3TC+NVP	AZT+3TC+EFV	hepatic toxicity
1901	3	0.5	41	male	married	homosexuality	2	D4T+3TC+EFV	TDF+3TC+EFV	peripheral neuropathy
1902	3	27	24	male	single	homosexuality	111	AZT+3TC+EFV
1903	3	28	28	male	single	homosexuality	284	AZT+3TC+EFV
1904	3	0.5	55	female	married	heterosexuality	307	AZT+3TC+EFV	D4T+3TC+EFV	gastrointestinal tract intolerance
1908	3	27	44	male	married	homosexuality	239	AZT+3TC+EFV
1909	3	28	29	male	single	homosexuality	230	AZT+3TC+EFV
1910	3	6	61	male	married	not determined	79	D4T+3TC+EFV	TDF+3TC+EFV	lipodystrophy
1911	3	29	35	male	single	heterosexuality	9	AZT+3TC+EFV
1912	3	28	30	male	single	not determined	253	AZT+3TC+EFV
1913	3	28	58	female	widowed	heterosexuality	302	TDF+3TC+EFV
1914	3	29	40	female	married	heterosexuality	25	D4T+3TC+LPV
1915	3	10	47	male	married	not determined	17	D4T+3TC+EFV	TDF+3TC+EFV	lipodystrophy
1916	3	0.5	29	male	single	not determined	23	AZT+3TC+NVP	D4T+3TC+EFV	anemia
1917	3	27	29	male	married	homosexuality	212	AZT+3TC+EFV
1918	3	27	30	male	single	homosexuality	214	AZT+3TC+EFV
1919	3	9	45	male	single	homosexuality	151	D4T+3TC+LPV	TDF+3TC+LPV	lipodystrophy
1920	3	27	29	male	single	homosexuality	363	AZT+3TC+EFV
1921	3	9	30	male	single	homosexuality	51	D4T+3TC+EFV	TDF+3TC+EFV	peripheral neuropathy
1922	3	27	40	male	single	homosexuality	316	AZT+3TC+EFV
1923	3	27	43	male	single	intravenous drug user	253	AZT+3TC+EFV
1924	3	28	25	male	single	homosexuality	228	TDF+3TC+LPV
1925	3	11.9667	38	male	married	not determined	19	D4T+3TC+NVP	TDF+3TC+NVP	lipodystrophy
1926	3	29	52	male	divorced	heterosexuality	9	D4T+3TC+EFV
1927	3	27	55	male	married	heterosexuality	193	AZT+3TC+EFV
1929	3	2	31	male	married	homosexuality	305	AZT+3TC+EFV	D4T+3TC+EFV	anemia
1930	3	26	48	male	divorced	homosexuality	291	AZT+3TC+EFV
1931	3	27	37	male	married	not determined	521	AZT+3TC+EFV
1934	3	27	48	male	married	homosexuality	165	TDF+3TC+EFV
1935	3	1	33	male	single	heterosexuality	211	AZT+3TC+EFV	AZT+3TC+LPV	CNS adverse events
1936	3	23	71	male	married	not determined	54	D4T+3TC+EFV	TDF+3TC+EFV	lipodystrophy
1937	3	27	33	male	single	heterosexuality	105	AZT+3TC+EFV
1938	3	27	28	male	single	homosexuality	333	AZT+3TC+EFV
1939	3	27	63	male	married	not determined	262	AZT+3TC+EFV
1940	3	27	56	female	married	not determined	76	D4T+3TC+NVP
1941	3	27	41	male	married	homosexuality	25	AZT+3TC+NVP
1942	3	2	29	male	single	homosexuality	212	AZT+3TC+EFV	TDF+3TC+EFV	gastrointestinal tract intolerance
1944	3	27	69	male	married	homosexuality	348	AZT+3TC+EFV
1945	3	27	25	male	single	homosexuality	236	AZT+3TC+EFV
1947	3	27	26	male	single	homosexuality	322	AZT+3TC+EFV
1948	3	27	48	male	divorced	not determined	213	AZT+3TC+LPV
1949	3	28	34	male	single	homosexuality	215	TDF+3TC+EFV
1950	3	27	64	male	single	homosexuality	216	D4T+3TC+NVP
1951	3	27	26	male	single	homosexuality	135	AZT+3TC+EFV
1953	3	27	57	male	married	not determined	4	AZT+3TC+EFV
1955	3	9	25	male	single	homosexuality	16	D4T+3TC+EFV	TDF+3TC+EFV	lipodystrophy
1956	3	2	39	male	divorced	homosexuality	419	AZT+3TC+EFV	TDF+3TC+EFV	gastrointestinal tract intolerance
1957	3	27	24	male	single	homosexuality	219	AZT+3TC+EFV
1958	3	27	75	male	married	not determined	222	D4T+3TC+EFV
1959	3	6	26	male	single	homosexuality	391	AZT+3TC+EFV	TDF+3TC+EFV	anemia
1960	3	27	41	female	married	heterosexuality	158	AZT+3TC+EFV
1961	3	10	58	male	married	heterosexuality	64	D4T+3TC+EFV	TDF+3TC+EFV	lipodystrophy
1962	3	26	23	male	single	not determined	346	AZT+3TC+EFV
1963	3	26	43	male	married	homosexuality	306	TDF+3TC+EFV
1964	3	26	30	male	single	homosexuality	143	AZT+3TC+EFV
1965	3	26	61	male	divorced	intravenous drug user	136	AZT+3TC+EFV
1966	3	26	33	male	divorced	heterosexuality	271	AZT+3TC+EFV
1967	3	26	56	male	married	homosexuality	150	AZT+3TC+EFV
1968	3	26	31	male	married	homosexuality	307	AZT+3TC+EFV
1969	3	26	32	male	single	heterosexuality	229	AZT+3TC+EFV
1970	3	26	28	male	single	homosexuality	100	AZT+3TC+EFV
1971	3	27	45	male	single	homosexuality	351	AZT+3TC+EFV
1972	3	26	26	male	single	homosexuality	262	AZT+3TC+EFV
1973	3	26	27	male	single	homosexuality	92	AZT+3TC+EFV
1974	3	26	31	male	single	homosexuality	90	AZT+3TC+EFV
1975	3	26	46	male	married	homosexuality	58	D4T+3TC+EFV
1977	3	26	38	male	single	homosexuality	227	AZT+3TC+EFV
1978	3	26	28	male	single	homosexuality	11	AZT+3TC+EFV
1979	3	22	48	male	married	not determined	31	D4T+3TC+EFV	TDF+3TC+EFV	lipodystrophy
1980	3	26	25	male	single	blood transfusion	180	TDF+3TC+EFV
1981	3	26	36	male	single	not determined	331	AZT+3TC+EFV
1982	3	26	25	male	married	heterosexuality	110	D4T+3TC+EFV
1983	3	26	29	female	single	heterosexuality	120	TDF+3TC+NVP
1984	3	26	27	male	single	homosexuality	209	AZT+3TC+EFV
1986	3	26	60	male	divorced	not determined	163	AZT+3TC+EFV
1987	3	26	22	male	single	homosexuality	334	AZT+3TC+EFV
1988	3	2	71	male	married	not determined	81	AZT+3TC+NVP	D4T+3TC+NVP	anemia
1989	3	0.5	30	male	single	homosexuality	3	AZT+3TC+NVP	D4T+3TC+NVP	anemia
1990	3	26	30	male	single	homosexuality	265	AZT+3TC+EFV
1991	3	26	25	male	single	intravenous drug user	164	D4T+3TC+EFV
1992	3	25	57	male	married	heterosexuality	255	AZT+3TC+EFV
1993	3	6	30	male	single	homosexuality	60	AZT+3TC+EFV	TDF+3TC+EFV	lipodystrophy
1994	3	0.5	24	male	single	not determined	1	TDF+3TC+EFV	TDF+3TC+LPV	rash
1995	3	26	68	male	married	not determined	15	TDF+3TC+EFV
1996	3	27	58	male	divorced	heterosexuality	40	D4T+3TC+EFV
1997	3	26	30	male	single	not determined	34	AZT+3TC+EFV
1998	3	26	53	female	married	heterosexuality	175	AZT+3TC+EFV
1999	3	26	52	male	married	heterosexuality	10	D4T+3TC+EFV
2000	3	25	54	male	married	homosexuality	26	AZT+3TC+NVP
2001	3	25	23	male	single	homosexuality	221	TDF+3TC+EFV
2002	3	22	37	male	married	heterosexuality	325	AZT+3TC+EFV
2003	3	2	54	female	married	heterosexuality	436	AZT+3TC+LPV	TDF+3TC+LPV	anemia
2004	3	25	21	female	married	heterosexuality	147	D4T+3TC+EFV
2005	3	25	26	male	single	homosexuality	251	TDF+3TC+EFV
2009	3	16	25	male	single	heterosexuality	233	D4T+3TC+EFV	TDF+3TC+EFV	lipodystrophy
2010	3	25	27	female	divorced	heterosexuality	320	AZT+3TC+LPV
2011	3	25	42	male	married	homosexuality	47	AZT+3TC+EFV
2012	3	9	34	male	married	not determined	2	D4T+3TC+NVP	TDF+3TC+LPV	CNS adverse events
2014	3	2	33	male	single	homosexuality	348	AZT+3TC+EFV	TDF+3TC+EFV	gastrointestinal tract intolerance
2017	3	2	33	male	single	homosexuality	25	D4T+3TC+LPV	AZT+3TC+LPV	peripheral neuropathy
2019	3	25	28	male	married	homosexuality	212	AZT+3TC+EFV
2020	3	25	44	female	married	not determined	293	AZT+3TC+EFV
2022	3	25	56	male	married	not determined	233	AZT+3TC+EFV
2023	3	25	40	male	single	homosexuality	306	AZT+3TC+EFV
2024	3	25	24	male	single	homosexuality	299	AZT+3TC+EFV
2025	3	25	33	male	single	homosexuality	318	AZT+3TC+EFV
2026	3	25	26	male	married	heterosexuality	337	AZT+3TC+EFV
2027	3	25	34	male	married	not determined	30	AZT+3TC+EFV
2028	3	26	30	male	single	homosexuality	18	TDF+3TC+EFV
2030	3	25	31	male	single	homosexuality	286	AZT+3TC+EFV
2031	3	25	48	male	married	heterosexuality	278	AZT+3TC+EFV
2033	3	25	32	male	single	homosexuality	180	AZT+3TC+EFV
2034	3	25	37	male	single	homosexuality	5	D4T+3TC+NVP
2035	3	25	29	male	single	homosexuality	330	AZT+3TC+EFV
2036	3	25	31	male	married	heterosexuality	5	TDF+3TC+LPV
2038	3	17	28	male	married	homosexuality	5	D4T+3TC+LPV	TDF+3TC+LPV	lipodystrophy
2039	3	24	47	male	married	heterosexuality	186	TDF+3TC+EFV
2040	3	25	36	male	single	homosexuality	90	AZT+3TC+EFV
2044	3	25	41	male	married	heterosexuality	1	AZT+3TC+EFV
2045	3	13	59	female	married	heterosexuality	364	D4T+3TC+EFV	TDF+3TC+EFV	lipodystrophy
2046	3	0.5	28	male	divorced	homosexuality	155	AZT+3TC+EFV	AZT+3TC+NVP	CNS adverse events
2047	3	25	40	male	single	homosexuality	131	AZT+3TC+EFV
2050	3	25	42	male	single	homosexuality	341	AZT+3TC+EFV
2051	3	26	42	male	married	homosexuality	180	TDF+3TC+EFV
2052	3	25	37	male	married	not determined	216	TDF+3TC+EFV
2054	3	26	31	male	married	homosexuality	331	TDF+3TC+EFV
2055	3	24	62	female	married	not determined	16	D4T+3TC+EFV
2056	3	24	32	male	divorced	homosexuality	225	AZT+3TC+EFV
2057	3	30	26	male	single	blood transfusion	96	TDF+3TC+EFV
2058	3	24	35	male	single	homosexuality	293	AZT+3TC+EFV
2059	3	0.5	53	male	married	not determined	45	D4T+3TC+EFV	TDF+3TC+EFV	peripheral neuropathy
2060	3	24	23	male	single	homosexuality	320	AZT+3TC+EFV
2063	3	25	48	male	married	intravenous drug user	148	TDF+3TC+EFV
2065	3	25	37	male	divorced	homosexuality	301	AZT+3TC+EFV
2066	3	24	36	male	divorced	homosexuality	192	AZT+3TC+EFV
2067	3	25	35	female	married	blood transfusion	283	AZT+3TC+EFV
2069	3	24	42	male	married	homosexuality	338	AZT+3TC+EFV
2070	3	27	32	male	single	homosexuality	9	AZT+3TC+EFV
2071	3	24	27	male	single	homosexuality	349	AZT+3TC+EFV
2073	3	24	65	male	married	homosexuality	174	D4T+3TC+EFV
2075	3	25	30	male	single	homosexuality	312	TDF+FTC+EFV
2076	3	24	60	male	married	not determined	345	AZT+3TC+EFV
2077	3	24	40	male	married	not determined	5	TDF+3TC+EFV
2078	3	29	24	male	single	intravenous drug user	33	D4T+3TC+EFV
2079	3	30	35	male	single	intravenous drug user	335	D4T+3TC+EFV
2080	3	27	30	male	single	intravenous drug user	377	AZT+3TC+EFV
2081	3	28	30	male	single	heterosexuality	347	AZT+3TC+NVP
2082	3	6	29	male	single	intravenous drug user	278	D4T+3TC+NVP	D4T+3TC+EFV	hepatic toxicity
2083	3	30	40	male	married	intravenous drug user	236	D4T+3TC+NVP
2084	3	9	28	male	single	intravenous drug user	195	AZT+3TC+NVP	AZT+TDF+LPV	treatment failure
2085	3	24	88	male	single	homosexuality	297	AZT+3TC+EFV
2086	3	25	31	male	single	homosexuality	287	AZT+3TC+EFV
2088	3	24	30	male	married	homosexuality	354	AZT+3TC+EFV
2094	3	24	28	male	single	homosexuality	295	AZT+3TC+EFV
2096	3	24	21	male	single	not determined	270	AZT+3TC+EFV
2097	3	24	40	male	single	homosexuality	341	AZT+3TC+EFV
2098	3	24	45	male	single	homosexuality	339	AZT+3TC+EFV
2099	3	24	28	male	single	homosexuality	218	AZT+3TC+EFV
2100	3	24	21	male	single	homosexuality	156	AZT+3TC+EFV
2101	3	24	33	male	single	homosexuality	100	D4T+3TC+EFV
2102	3	24	30	male	single	homosexuality	4	AZT+3TC+EFV
2103	3	23	30	male	single	homosexuality	293	AZT+3TC+EFV
2104	3	24	28	male	single	homosexuality	190	AZT+3TC+EFV
2107	3	24	29	male	single	homosexuality	160	AZT+3TC+EFV
2108	3	24	30	male	single	not determined	313	AZT+3TC+EFV
2109	3	24	55	male	married	heterosexuality	235	AZT+3TC+EFV
2110	3	24	28	male	single	homosexuality	140	AZT+3TC+EFV
2111	3	24	29	male	married	homosexuality	193	AZT+3TC+EFV
2112	3	24	20	male	single	homosexuality	275	AZT+3TC+EFV
2113	3	24	29	female	married	heterosexuality	348	AZT+3TC+LPV
2114	3	24	51	male	divorced	homosexuality	256	AZT+3TC+EFV
2117	3	23	26	male	single	homosexuality	288	AZT+3TC+EFV
2118	3	3	32	male	single	homosexuality	332	AZT+3TC+EFV	TDF+3TC+EFV	gastrointestinal tract intolerance
2119	3	23	45	male	single	homosexuality	289	AZT+3TC+EFV
2120	3	24	60	male	married	not determined	308	AZT+3TC+EFV
2121	3	2	26	male	single	homosexuality	226	AZT+3TC+EFV	TDF+3TC+EFV	anemia
2122	3	23	65	male	married	not determined	170	D4T+3TC+EFV
2123	3	23	50	male	married	homosexuality	133	AZT+3TC+EFV
2125	3	9	37	male	single	heterosexuality	60	D4T+3TC+LPV	TDF+3TC+LPV	peripheral neuropathy
2126	3	23	19	male	single	homosexuality	329	TDF+3TC+EFV
2127	3	23	25	female	married	heterosexuality	287	AZT+3TC+LPV
2131	3	9	27	male	single	homosexuality	158	AZT+3TC+EFV	TDF+3TC+EFV	lipodystrophy
2132	3	10	34	male	married	intravenous drug user	340	AZT+3TC+EFV	TDF+3TC+EFV	anemia
2133	3	24	25	male	single	homosexuality	291	AZT+3TC+EFV
2134	3	23	29	male	single	homosexuality	325	TDF+3TC+EFV
2135	3	23	42	male	divorced	not determined	283	AZT+3TC+EFV
2137	3	24	45	male	married	homosexuality	102	AZT+3TC+EFV
2138	3	24	55	female	single	blood transfusion	127	D4T+3TC+EFV
2139	3	25	29	male	single	homosexuality	7	D4T+3TC+EFV
2141	3	24	52	male	divorced	not determined	1	D4T+3TC+NVP
2142	3	23	25	male	single	not determined	4	AZT+3TC+EFV
2145	3	24	41	male	married	homosexuality	21	TDF+3TC+EFV
2146	3	22	59	male	married	not determined	1	D4T+3TC+EFV
2150	3	11	22	male	single	homosexuality	166	AZT+3TC+EFV	TDF+3TC+EFV	gastrointestinal tract intolerance
2152	3	2	58	female	married	heterosexuality	278	AZT+3TC+EFV	TDF+3TC+EFV	leucopenia
2153	3	9	54	male	single	not determined	8	D4T+3TC+EFV	TDF+3TC+EFV	peripheral neuropathy
2154	3	23	28	male	single	not determined	260	AZT+3TC+EFV
2157	3	10	26	male	single	homosexuality	106	AZT+3TC+EFV	AZT+3TC+LPV	rash
2159	3	24	35	male	single	homosexuality	262	AZT+3TC+EFV
2160	3	23	32	male	single	homosexuality	277	AZT+3TC+EFV
2161	3	23	27	male	single	homosexuality	332	AZT+3TC+EFV
2163	3	23	31	male	single	homosexuality	285	AZT+3TC+EFV
2164	3	23	27	male	single	homosexuality	190	TDF+3TC+EFV
2165	3	23	30	male	single	homosexuality	215	AZT+3TC+EFV
2170	3	23	42	male	married	homosexuality	345	D4T+3TC+EFV
2171	3	23	42	male	married	homosexuality	53	AZT+3TC+NVP
2172	3	23	29	male	single	not determined	321	AZT+3TC+EFV
2173	3	24	67	male	single	not determined	196	D4T+3TC+NVP
2174	3	23	24	male	single	not determined	296	AZT+3TC+LPV
2175	3	23	30	male	married	homosexuality	362	AZT+3TC+EFV
2176	3	11	54	male	single	homosexuality	346	AZT+3TC+EFV	TDF+3TC+EFV	anemia
2177	3	23	47	male	married	heterosexuality	220	AZT+3TC+EFV
2179	3	23	51	male	married	not determined	157	TDF+3TC+EFV
2180	3	23	32	male	single	homosexuality	158	D4T+3TC+EFV
2182	3	23	42	male	divorced	not determined	93	AZT+3TC+EFV
2183	3	20	35	female	married	heterosexuality	48	D4T+3TC+NVP	TDF+3TC+EFV	lipodystrophy
2184	3	2	36	male	married	not determined	5	AZT+3TC+EFV	AZT+3TC+LPV	rash
2185	3	23	25	male	single	homosexuality	270	AZT+3TC+EFV
2186	3	24	32	male	single	homosexuality	235	AZT+3TC+EFV
2187	3	23	24	male	single	homosexuality	245	AZT+3TC+EFV
2188	3	0.5	30	male	single	homosexuality	181	AZT+3TC+EFV	TDF+3TC+EFV	gastrointestinal tract intolerance
2189	3	22	29	male	married	not determined	18	D4T+3TC+EFV
2190	3	23	24	female	single	heterosexuality	324	AZT+3TC+LPV
2191	3	23	42	male	married	homosexuality	20	AZT+3TC+EFV
2192	3	22	28	male	single	not determined	305	TDF+3TC+EFV
2193	3	22	55	male	single	homosexuality	147	AZT+3TC+EFV
2194	3	22	28	male	single	homosexuality	219	AZT+3TC+EFV
2195	3	6	29	male	single	homosexuality	294	AZT+3TC+EFV	TDF+3TC+LPV	treatment failure
2196	3	23	28	male	single	homosexuality	55	TDF+3TC+EFV
2197	3	18	72	male	married	homosexuality	199	D4T+3TC+EFV	AZT+3TC+EFV	lipodystrophy
2198	3	22	46	male	live together	homosexuality	154	AZT+3TC+NVP
2199	3	22	39	male	divorced	homosexuality	228	AZT+3TC+EFV
2201	3	22	58	male	married	homosexuality	332	AZT+3TC+EFV
2202	3	22	28	male	single	homosexuality	251	AZT+3TC+EFV
2203	3	22	42	male	married	homosexuality	224	AZT+3TC+EFV
2204	3	23	26	male	single	homosexuality	13	AZT+3TC+EFV
2205	3	25	30	male	single	homosexuality	458	TDF+3TC+EFV
2206	3	23	47	female	married	heterosexuality	17	AZT+3TC+EFV
2207	3	22	24	male	single	homosexuality	317	AZT+3TC+EFV
2208	3	22	27	male	single	homosexuality	293	AZT+3TC+EFV
2209	3	2	23	male	single	homosexuality	305	AZT+3TC+EFV	TDF+3TC+EFV	leucopenia
2210	3	22	28	male	single	heterosexuality	324	AZT+3TC+EFV
2213	3	22	29	male	single	homosexuality	364	TDF+3TC+EFV
2214	3	23	31	male	single	homosexuality	245	TDF+3TC+EFV
2215	3	22	37	male	single	homosexuality	260	TDF+3TC+EFV
2216	3	2	27	male	single	homosexuality	201	AZT+3TC+EFV	D4T+3TC+EFV	anemia
2217	3	23	30	male	single	homosexuality	396	AZT+3TC+EFV
2218	3	23	32	male	single	not determined	167	AZT+3TC+EFV
2219	3	0.5	25	male	single	homosexuality	31	AZT+3TC+EFV	AZT+3TC+LPV	rash
2220	3	22	41	male	single	not determined	268	AZT+3TC+EFV
2221	3	22	26	male	single	homosexuality	246	AZT+3TC+EFV
2223	3	23	25	male	single	not determined	139	AZT+3TC+EFV
2224	3	24	24	male	single	not determined	323	AZT+3TC+EFV
2225	3	25	49	male	married	not determined	70	D4T+3TC+EFV
2226	3	23	43	male	single	intravenous drug user	186	AZT+3TC+EFV
2227	3	22	29	male	single	homosexuality	64	AZT+3TC+EFV
2228	3	0.5	42	male	married	not determined	37	AZT+3TC+EFV	AZT+3TC+LPV	rash
2229	3	23	30	male	single	homosexuality	176	TDF+3TC+EFV
2231	3	22	28	male	single	homosexuality	4	AZT+3TC+NVP
2233	3	22	34	male	single	homosexuality	207	AZT+3TC+EFV
2234	3	22	25	male	single	homosexuality	238	AZT+3TC+EFV
2235	3	23	31	male	single	homosexuality	225	AZT+3TC+EFV
2236	3	23	28	male	single	homosexuality	304	AZT+3TC+EFV
2237	3	22	25	male	single	homosexuality	286	AZT+3TC+EFV
2238	3	22	53	male	married	heterosexuality	379	AZT+3TC+EFV
2239	3	22	36	male	single	not determined	242	AZT+3TC+EFV
2240	3	23	31	male	single	homosexuality	11	TDF+3TC+EFV
2241	3	1	38	male	married	not determined	253	AZT+3TC+EFV	TDF+3TC+EFV	gastrointestinal tract intolerance
2242	3	22	40	male	married	not determined	213	AZT+3TC+EFV
2243	3	22	22	male	single	homosexuality	35	AZT+3TC+EFV
2244	3	22	27	male	single	homosexuality	143	AZT+3TC+EFV
2245	3	22	26	male	single	not determined	88	AZT+3TC+EFV
2246	3	22	31	male	live together	homosexuality	119	AZT+3TC+EFV
2247	3	2	26	male	single	homosexuality	114	D4T+3TC+EFV	AZT+3TC+EFV	lipodystrophy
2248	3	22	24	female	single	heterosexuality	191	AZT+3TC+NVP
2249	3	22	42	male	single	not determined	268	AZT+3TC+EFV
2250	3	22	25	male	single	homosexuality	277	AZT+3TC+EFV
2252	3	6	28	male	single	homosexuality	241	AZT+3TC+EFV	TDF+3TC+EFV	lipodystrophy
2253	3	1	23	male	single	homosexuality	45	AZT+3TC+EFV	AZT+3TC+LPV	rash
2254	3	22	34	male	single	not determined	9	D4T+3TC+NVP
2255	3	22	26	male	single	homosexuality	212	AZT+3TC+LPV
2256	3	22	25	male	single	homosexuality	261	AZT+3TC+EFV
2258	3	22	43	male	single	homosexuality	26	AZT+3TC+NVP
2259	3	23	38	male	single	intravenous drug user	185	D4T+3TC+NVP
2261	3	22	60	male	divorced	homosexuality	289	AZT+3TC+EFV
2262	3	22	31	male	single	heterosexuality	9	D4T+3TC+EFV
2263	3	22	29	male	single	blood transfusion	128	TDF+3TC+EFV
2264	3	21	31	male	single	homosexuality	283	AZT+3TC+EFV
2265	3	22	25	male	single	not determined	325	AZT+3TC+EFV
2266	3	22	29	male	single	homosexuality	73	D4T+3TC+NVP
2268	3	22	30	male	single	homosexuality	111	TDF+3TC+EFV
2269	3	22	32	male	single	homosexuality	333	AZT+3TC+EFV
2270	3	21	44	male	married	not determined	7	D4T+3TC+EFV
2271	3	21	26	male	single	homosexuality	236	AZT+3TC+EFV
2272	3	21	53	male	married	not determined	88	TDF+3TC+EFV
2273	3	22	51	male	married	heterosexuality	56	TDF+3TC+EFV
2274	3	3	36	male	single	homosexuality	294	AZT+3TC+EFV	TDF+3TC+EFV	gastrointestinal tract intolerance
2275	3	21	30	male	single	blood transfusion	187	AZT+3TC+EFV
2276	3	22	44	male	divorced	homosexuality	268	AZT+3TC+EFV
2277	3	21	28	male	single	homosexuality	181	AZT+3TC+EFV
2278	3	22	28	male	single	homosexuality	241	AZT+3TC+EFV
2279	3	22	28	male	single	homosexuality	254	AZT+3TC+EFV
2280	3	21	30	male	single	homosexuality	254	AZT+3TC+EFV
2281	3	21	54	male	single	homosexuality	203	AZT+3TC+EFV
2282	3	6	26	male	single	homosexuality	319	AZT+3TC+EFV	TDF+3TC+EFV	leucopenia
2283	3	21	29	male	single	homosexuality	356	AZT+3TC+EFV
2284	3	21	18	male	single	heterosexuality	258	AZT+3TC+EFV
2285	3	21	24	male	single	homosexuality	104	AZT+3TC+EFV
2286	3	21	37	male	married	homosexuality	316	AZT+3TC+EFV
2287	3	22	33	female	married	heterosexuality	8	D4T+3TC+EFV
2288	3	22	32	male	live together	not determined	170	TDF+3TC+EFV
2289	3	21	25	male	single	homosexuality	290	AZT+3TC+EFV
2290	3	22	48	male	single	homosexuality	27	AZT+3TC+NVP
2291	3	21	45	male	live together	homosexuality	486	AZT+3TC+EFV
2292	3	21	36	female	married	heterosexuality	306	AZT+3TC+LPV
2294	3	20	45	male	married	heterosexuality	310	AZT+3TC+LPV
2295	3	0.5	49	male	married	not determined	21	D4T+3TC+EFV	TDF+3TC+EFV	lipodystrophy
2296	3	20	53	male	married	not determined	44	D4T+3TC+EFV
2297	3	0.5	39	male	single	not determined	23	AZT+3TC+EFV	AZT+3TC+LPV	CNS adverse events
2298	3	20	78	male	single	not determined	46	AZT+3TC+EFV
2299	3	20	30	male	single	homosexuality	64	AZT+3TC+EFV
2301	3	22	29	male	married	homosexuality	171	AZT+3TC+EFV
2302	3	26	36	male	single	homosexuality	281	AZT+3TC+EFV
2303	3	25	41	male	married	homosexuality	131	AZT+3TC+EFV
2304	3	19	53	male	live together	homosexuality	5	TDF+3TC+EFV
2305	3	19	32	male	single	not determined	8	TDF+3TC+EFV
2306	3	20	62	male	widowed	not determined	15	TDF+3TC+EFV
2307	3	19	41	male	live together	homosexuality	6	TDF+3TC+EFV
2308	3	2	40	male	live together	homosexuality	20	AZT+3TC+EFV	TDF+3TC+EFV	anemia
2309	3	19	50	male	live together	not determined	94	TDF+3TC+EFV
2310	3	20	41	male	married	not determined	64	TDF+3TC+EFV
2311	3	21	23	male	single	homosexuality	291	AZT+3TC+EFV
2312	3	21	35	male	single	heterosexuality	203	AZT+3TC+EFV
2313	3	21	31	male	divorced	heterosexuality	350	AZT+3TC+EFV
2314	3	22	27	male	single	homosexuality	149	TDF+3TC+EFV
2316	3	21	25	male	single	homosexuality	175	AZT+3TC+EFV
2317	3	21	51	female	married	heterosexuality	10	D4T+3TC+EFV
2318	3	2	31	male	single	homosexuality	317	AZT+3TC+EFV	TDF+3TC+EFV	anemia
2319	3	0.5	17	male	single	homosexuality	308	AZT+3TC+EFV	AZT+3TC+LPV	rash
2321	3	21	29	male	married	not determined	560	AZT+3TC+LPV
2322	3	21	31	male	single	homosexuality	250	AZT+3TC+EFV
2323	3	21	23	male	single	homosexuality	201	AZT+3TC+EFV
2324	3	21	32	male	single	homosexuality	277	AZT+3TC+EFV
2325	3	21	58	male	married	homosexuality	123	AZT+3TC+EFV
2327	3	21	22	male	single	not determined	344	AZT+3TC+EFV
2328	3	21	25	male	single	intravenous drug user	204	AZT+3TC+EFV
2329	3	21	31	male	single	homosexuality	203	AZT+3TC+EFV
2330	3	21	25	male	single	homosexuality	304	AZT+3TC+EFV
2331	3	21	49	male	married	heterosexuality	225	AZT+3TC+EFV
2332	3	20	39	male	married	homosexuality	20	AZT+3TC+EFV
[truncated: 1,373 more rows]
